# Supplementary material for: Accurately programming complex light regimes with multichannel LEDs
Source: Quant Plant Biol. 2026 Mar 5;7:e6. doi: 10.1017/qpb.2026.10041 (PMC13078106; doi:10.1017/qpb.2026.10041)
Supplement: Vong et al. supplementary material [file S2632882826100411sup001.zip]

Archive with 3 entries (3 files):
- Supplemental_Figures (2).pdf
- Supplemental_Tables (3).xlsx
- LightFitR_GetStarted_vignette (2).pdf
