# Supplementary material for: Accurately programming complex light regimes with multichannel LEDs
Source: Quant Plant Biol. 2026 Mar 5;7:e6. doi: 10.1017/qpb.2026.10041 (PMC13078106; doi:10.1017/qpb.2026.10041)
Supplement: Vong et al. supplementary material [file S2632882826100411sup001.zip › Supplemental_Tables (3).xlsx]

## Sheet: S1_calib_measurements
	filename	event	LED	intensity	wavelength	umol
1	Apollo_Calib_20240827__AbsoluteIrradiance__103__00-52-02-433.txt	11	380	500	300.001	0.000250781
2	Apollo_Calib_20240827__AbsoluteIrradiance__103__00-52-02-433.txt	11	380	500	300.213	0.000501917
3	Apollo_Calib_20240827__AbsoluteIrradiance__103__00-52-02-433.txt	11	380	500	300.426	-0.000251137
4	Apollo_Calib_20240827__AbsoluteIrradiance__103__00-52-02-433.txt	11	380	500	300.639	-0.000753944
5	Apollo_Calib_20240827__AbsoluteIrradiance__103__00-52-02-433.txt	11	380	500	300.852	-0.000251493
6	Apollo_Calib_20240827__AbsoluteIrradiance__103__00-52-02-433.txt	11	380	500	301.064	0.00050334
7	Apollo_Calib_20240827__AbsoluteIrradiance__103__00-52-02-433.txt	11	380	500	301.277	0.00201478
8	Apollo_Calib_20240827__AbsoluteIrradiance__103__00-52-02-433.txt	11	380	500	301.489	0.00126013
9	Apollo_Calib_20240827__AbsoluteIrradiance__103__00-52-02-433.txt	11	380	500	301.702	0.00100881
10	Apollo_Calib_20240827__AbsoluteIrradiance__103__00-52-02-433.txt	11	380	500	301.915	0.00126191
11	Apollo_Calib_20240827__AbsoluteIrradiance__103__00-52-02-433.txt	11	380	500	302.127	-0.000757675
12	Apollo_Calib_20240827__AbsoluteIrradiance__103__00-52-02-433.txt	11	380	500	302.34	0
13	Apollo_Calib_20240827__AbsoluteIrradiance__103__00-52-02-433.txt	11	380	500	302.552	0.00126457
14	Apollo_Calib_20240827__AbsoluteIrradiance__103__00-52-02-433.txt	11	380	500	302.765	-0.000759275
15	Apollo_Calib_20240827__AbsoluteIrradiance__103__00-52-02-433.txt	11	380	500	302.977	0.00126634
16	Apollo_Calib_20240827__AbsoluteIrradiance__103__00-52-02-433.txt	11	380	500	303.19	-0.00126724
17	Apollo_Calib_20240827__AbsoluteIrradiance__103__00-52-02-433.txt	11	380	500	303.402	0.000507248
18	Apollo_Calib_20240827__AbsoluteIrradiance__103__00-52-02-433.txt	11	380	500	303.615	0.000761407
19	Apollo_Calib_20240827__AbsoluteIrradiance__103__00-52-02-433.txt	11	380	500	303.827	0.00025398
20	Apollo_Calib_20240827__AbsoluteIrradiance__103__00-52-02-433.txt	11	380	500	304.04	-0.000254158
21	Apollo_Calib_20240827__AbsoluteIrradiance__103__00-52-02-433.txt	11	380	500	304.252	0.00101734
22	Apollo_Calib_20240827__AbsoluteIrradiance__103__00-52-02-433.txt	11	380	500	304.464	0
23	Apollo_Calib_20240827__AbsoluteIrradiance__103__00-52-02-433.txt	11	380	500	304.677	0.00178283
24	Apollo_Calib_20240827__AbsoluteIrradiance__103__00-52-02-433.txt	11	380	500	304.889	0.000509735
25	Apollo_Calib_20240827__AbsoluteIrradiance__103__00-52-02-433.txt	11	380	500	305.102	0.000510091
26	Apollo_Calib_20240827__AbsoluteIrradiance__103__00-52-02-433.txt	11	380	500	305.314	-0.00102089
27	Apollo_Calib_20240827__AbsoluteIrradiance__103__00-52-02-433.txt	11	380	500	305.526	0.000766199
28	Apollo_Calib_20240827__AbsoluteIrradiance__103__00-52-02-433.txt	11	380	500	305.739	0.00204462
29	Apollo_Calib_20240827__AbsoluteIrradiance__103__00-52-02-433.txt	11	380	500	305.951	0.000255755
30	Apollo_Calib_20240827__AbsoluteIrradiance__103__00-52-02-433.txt	11	380	500	306.163	0.000255932
31	Apollo_Calib_20240827__AbsoluteIrradiance__103__00-52-02-433.txt	11	380	500	306.375	0.00332942
32	Apollo_Calib_20240827__AbsoluteIrradiance__103__00-52-02-433.txt	11	380	500	306.588	-0.00102515
33	Apollo_Calib_20240827__AbsoluteIrradiance__103__00-52-02-433.txt	11	380	500	306.8	0
34	Apollo_Calib_20240827__AbsoluteIrradiance__103__00-52-02-433.txt	11	380	500	307.012	-0.00256642
35	Apollo_Calib_20240827__AbsoluteIrradiance__103__00-52-02-433.txt	11	380	500	307.224	0.000256819
36	Apollo_Calib_20240827__AbsoluteIrradiance__103__00-52-02-433.txt	11	380	500	307.436	0.00256996
37	Apollo_Calib_20240827__AbsoluteIrradiance__103__00-52-02-433.txt	11	380	500	307.649	-0.00128587
38	Apollo_Calib_20240827__AbsoluteIrradiance__103__00-52-02-433.txt	11	380	500	307.861	0.000514703
39	Apollo_Calib_20240827__AbsoluteIrradiance__103__00-52-02-433.txt	11	380	500	308.073	0.0018027
40	Apollo_Calib_20240827__AbsoluteIrradiance__103__00-52-02-433.txt	11	380	500	308.285	0
41	Apollo_Calib_20240827__AbsoluteIrradiance__103__00-52-02-433.txt	11	380	500	308.497	-0.000515767
42	Apollo_Calib_20240827__AbsoluteIrradiance__103__00-52-02-433.txt	11	380	500	308.709	0
43	Apollo_Calib_20240827__AbsoluteIrradiance__103__00-52-02-433.txt	11	380	500	308.921	-0.00103295
44	Apollo_Calib_20240827__AbsoluteIrradiance__103__00-52-02-433.txt	11	380	500	309.133	0.00129207
45	Apollo_Calib_20240827__AbsoluteIrradiance__103__00-52-02-433.txt	11	380	500	309.346	0.000517186
46	Apollo_Calib_20240827__AbsoluteIrradiance__103__00-52-02-433.txt	11	380	500	309.558	0
47	Apollo_Calib_20240827__AbsoluteIrradiance__103__00-52-02-433.txt	11	380	500	309.77	0.00155368
48	Apollo_Calib_20240827__AbsoluteIrradiance__103__00-52-02-433.txt	11	380	500	309.982	0.00155475
49	Apollo_Calib_20240827__AbsoluteIrradiance__103__00-52-02-433.txt	11	380	500	310.194	0.00129651
50	Apollo_Calib_20240827__AbsoluteIrradiance__103__00-52-02-433.txt	11	380	500	310.406	-0.000518958
51	Apollo_Calib_20240827__AbsoluteIrradiance__103__00-52-02-433.txt	11	380	500	310.617	0.00181759
52	Apollo_Calib_20240827__AbsoluteIrradiance__103__00-52-02-433.txt	11	380	500	310.829	0.000259833
53	Apollo_Calib_20240827__AbsoluteIrradiance__103__00-52-02-433.txt	11	380	500	311.041	0.00052002
54	Apollo_Calib_20240827__AbsoluteIrradiance__103__00-52-02-433.txt	11	380	500	311.253	-0.000520374
55	Apollo_Calib_20240827__AbsoluteIrradiance__103__00-52-02-433.txt	11	380	500	311.465	0
56	Apollo_Calib_20240827__AbsoluteIrradiance__103__00-52-02-433.txt	11	380	500	311.677	-0.00104217
57	Apollo_Calib_20240827__AbsoluteIrradiance__103__00-52-02-433.txt	11	380	500	311.889	0.000521438
58	Apollo_Calib_20240827__AbsoluteIrradiance__103__00-52-02-433.txt	11	380	500	312.101	-0.000521792
59	Apollo_Calib_20240827__AbsoluteIrradiance__103__00-52-02-433.txt	11	380	500	312.313	0.00130537
60	Apollo_Calib_20240827__AbsoluteIrradiance__103__00-52-02-433.txt	11	380	500	312.524	0.000783749
61	Apollo_Calib_20240827__AbsoluteIrradiance__103__00-52-02-433.txt	11	380	500	312.736	-0.00130713
62	Apollo_Calib_20240827__AbsoluteIrradiance__103__00-52-02-433.txt	11	380	500	312.948	0.000261604
63	Apollo_Calib_20240827__AbsoluteIrradiance__103__00-52-02-433.txt	11	380	500	313.16	0.00261781
64	Apollo_Calib_20240827__AbsoluteIrradiance__103__00-52-02-433.txt	11	380	500	313.372	0.000785876
65	Apollo_Calib_20240827__AbsoluteIrradiance__103__00-52-02-433.txt	11	380	500	313.583	0.000262135
66	Apollo_Calib_20240827__AbsoluteIrradiance__103__00-52-02-433.txt	11	380	500	313.795	0.000786936
67	Apollo_Calib_20240827__AbsoluteIrradiance__103__00-52-02-433.txt	11	380	500	314.007	0
68	Apollo_Calib_20240827__AbsoluteIrradiance__103__00-52-02-433.txt	11	380	500	314.218	0.000525331
69	Apollo_Calib_20240827__AbsoluteIrradiance__103__00-52-02-433.txt	11	380	500	314.43	0.00105137
70	Apollo_Calib_20240827__AbsoluteIrradiance__103__00-52-02-433.txt	11	380	500	314.642	0
71	Apollo_Calib_20240827__AbsoluteIrradiance__103__00-52-02-433.txt	11	380	500	314.853	-0.000526393
72	Apollo_Calib_20240827__AbsoluteIrradiance__103__00-52-02-433.txt	11	380	500	315.065	0.0010535
73	Apollo_Calib_20240827__AbsoluteIrradiance__103__00-52-02-433.txt	11	380	500	315.277	-0.000263551
74	Apollo_Calib_20240827__AbsoluteIrradiance__103__00-52-02-433.txt	11	380	500	315.488	0.00131864
75	Apollo_Calib_20240827__AbsoluteIrradiance__103__00-52-02-433.txt	11	380	500	315.7	0.00105562
76	Apollo_Calib_20240827__AbsoluteIrradiance__103__00-52-02-433.txt	11	380	500	315.912	0
77	Apollo_Calib_20240827__AbsoluteIrradiance__103__00-52-02-433.txt	11	380	500	316.123	0
78	Apollo_Calib_20240827__AbsoluteIrradiance__103__00-52-02-433.txt	11	380	500	316.335	-0.000264435
79	Apollo_Calib_20240827__AbsoluteIrradiance__103__00-52-02-433.txt	11	380	500	316.546	0.00370456
80	Apollo_Calib_20240827__AbsoluteIrradiance__103__00-52-02-433.txt	11	380	500	316.758	0.000529578
81	Apollo_Calib_20240827__AbsoluteIrradiance__103__00-52-02-433.txt	11	380	500	316.969	0
82	Apollo_Calib_20240827__AbsoluteIrradiance__103__00-52-02-433.txt	11	380	500	317.181	0
83	Apollo_Calib_20240827__AbsoluteIrradiance__103__00-52-02-433.txt	11	380	500	317.392	0
84	Apollo_Calib_20240827__AbsoluteIrradiance__103__00-52-02-433.txt	11	380	500	317.604	0.00185847
85	Apollo_Calib_20240827__AbsoluteIrradiance__103__00-52-02-433.txt	11	380	500	317.815	-0.000265673
86	Apollo_Calib_20240827__AbsoluteIrradiance__103__00-52-02-433.txt	11	380	500	318.026	-0.000531698
87	Apollo_Calib_20240827__AbsoluteIrradiance__103__00-52-02-433.txt	11	380	500	318.238	-0.000532052
88	Apollo_Calib_20240827__AbsoluteIrradiance__103__00-52-02-433.txt	11	380	500	318.449	0.000798608
89	Apollo_Calib_20240827__AbsoluteIrradiance__103__00-52-02-433.txt	11	380	500	318.661	-0.00106552
90	Apollo_Calib_20240827__AbsoluteIrradiance__103__00-52-02-433.txt	11	380	500	318.872	-0.00133278
91	Apollo_Calib_20240827__AbsoluteIrradiance__103__00-52-02-433.txt	11	380	500	319.083	-0.0016004
92	Apollo_Calib_20240827__AbsoluteIrradiance__103__00-52-02-433.txt	11	380	500	319.295	0
93	Apollo_Calib_20240827__AbsoluteIrradiance__103__00-52-02-433.txt	11	380	500	319.506	0
94	Apollo_Calib_20240827__AbsoluteIrradiance__103__00-52-02-433.txt	11	380	500	319.717	0.000801788
95	Apollo_Calib_20240827__AbsoluteIrradiance__103__00-52-02-433.txt	11	380	500	319.929	0.00026744
96	Apollo_Calib_20240827__AbsoluteIrradiance__103__00-52-02-433.txt	11	380	500	320.14	0.000535232
97	Apollo_Calib_20240827__AbsoluteIrradiance__103__00-52-02-433.txt	11	380	500	320.351	0.000803378
98	Apollo_Calib_20240827__AbsoluteIrradiance__103__00-52-02-433.txt	11	380	500	320.562	-0.000535938
99	Apollo_Calib_20240827__AbsoluteIrradiance__103__00-52-02-433.txt	11	380	500	320.774	0.000536292
100	Apollo_Calib_20240827__AbsoluteIrradiance__103__00-52-02-433.txt	11	380	500	320.985	0.000268322
101	Apollo_Calib_20240827__AbsoluteIrradiance__103__00-52-02-433.txt	11	380	500	321.196	-0.00187949
102	Apollo_Calib_20240827__AbsoluteIrradiance__103__00-52-02-433.txt	11	380	500	321.407	-0.00241808
103	Apollo_Calib_20240827__AbsoluteIrradiance__103__00-52-02-433.txt	11	380	500	321.618	0.00134426
104	Apollo_Calib_20240827__AbsoluteIrradiance__103__00-52-02-433.txt	11	380	500	321.829	-0.000538056
105	Apollo_Calib_20240827__AbsoluteIrradiance__103__00-52-02-433.txt	11	380	500	322.041	0.000807616
106	Apollo_Calib_20240827__AbsoluteIrradiance__103__00-52-02-433.txt	11	380	500	322.252	0
107	Apollo_Calib_20240827__AbsoluteIrradiance__103__00-52-02-433.txt	11	380	500	322.463	0.000808674
108	Apollo_Calib_20240827__AbsoluteIrradiance__103__00-52-02-433.txt	11	380	500	322.674	0
109	Apollo_Calib_20240827__AbsoluteIrradiance__103__00-52-02-433.txt	11	380	500	322.885	-0.000809732
110	Apollo_Calib_20240827__AbsoluteIrradiance__103__00-52-02-433.txt	11	380	500	323.096	0.000270087
111	Apollo_Calib_20240827__AbsoluteIrradiance__103__00-52-02-433.txt	11	380	500	323.307	0
112	Apollo_Calib_20240827__AbsoluteIrradiance__103__00-52-02-433.txt	11	380	500	323.518	0.00054088
113	Apollo_Calib_20240827__AbsoluteIrradiance__103__00-52-02-433.txt	11	380	500	323.729	-0.000270616
114	Apollo_Calib_20240827__AbsoluteIrradiance__103__00-52-02-433.txt	11	380	500	323.94	0
115	Apollo_Calib_20240827__AbsoluteIrradiance__103__00-52-02-433.txt	11	380	500	324.151	0
116	Apollo_Calib_20240827__AbsoluteIrradiance__103__00-52-02-433.txt	11	380	500	324.362	0.00162687
117	Apollo_Calib_20240827__AbsoluteIrradiance__103__00-52-02-433.txt	11	380	500	324.573	0.000542644
118	Apollo_Calib_20240827__AbsoluteIrradiance__103__00-52-02-433.txt	11	380	500	324.784	-0.00190049
119	Apollo_Calib_20240827__AbsoluteIrradiance__103__00-52-02-433.txt	11	380	500	324.995	0.00163005
120	Apollo_Calib_20240827__AbsoluteIrradiance__103__00-52-02-433.txt	11	380	500	325.206	0.000543702
121	Apollo_Calib_20240827__AbsoluteIrradiance__103__00-52-02-433.txt	11	380	500	325.417	-0.000544055
122	Apollo_Calib_20240827__AbsoluteIrradiance__103__00-52-02-433.txt	11	380	500	325.628	-0.000272204
123	Apollo_Calib_20240827__AbsoluteIrradiance__103__00-52-02-433.txt	11	380	500	325.838	0.000817138
124	Apollo_Calib_20240827__AbsoluteIrradiance__103__00-52-02-433.txt	11	380	500	326.049	0.000272556
125	Apollo_Calib_20240827__AbsoluteIrradiance__103__00-52-02-433.txt	11	380	500	326.26	0.000545464
126	Apollo_Calib_20240827__AbsoluteIrradiance__103__00-52-02-433.txt	11	380	500	326.471	0.000272908
127	Apollo_Calib_20240827__AbsoluteIrradiance__103__00-52-02-433.txt	11	380	500	326.682	0.000273085
128	Apollo_Calib_20240827__AbsoluteIrradiance__103__00-52-02-433.txt	11	380	500	326.892	0.000819781
129	Apollo_Calib_20240827__AbsoluteIrradiance__103__00-52-02-433.txt	11	380	500	327.103	-0.000546873
130	Apollo_Calib_20240827__AbsoluteIrradiance__103__00-52-02-433.txt	11	380	500	327.314	-0.000547226
131	Apollo_Calib_20240827__AbsoluteIrradiance__103__00-52-02-433.txt	11	380	500	327.525	0.00191653
132	Apollo_Calib_20240827__AbsoluteIrradiance__103__00-52-02-433.txt	11	380	500	327.735	0.000273965
133	Apollo_Calib_20240827__AbsoluteIrradiance__103__00-52-02-433.txt	11	380	500	327.946	0
134	Apollo_Calib_20240827__AbsoluteIrradiance__103__00-52-02-433.txt	11	380	500	328.157	-0.000548636
135	Apollo_Calib_20240827__AbsoluteIrradiance__103__00-52-02-433.txt	11	380	500	328.368	0.000823483
136	Apollo_Calib_20240827__AbsoluteIrradiance__103__00-52-02-433.txt	11	380	500	328.578	-0.000549339
137	Apollo_Calib_20240827__AbsoluteIrradiance__103__00-52-02-433.txt	11	380	500	328.789	0
138	Apollo_Calib_20240827__AbsoluteIrradiance__103__00-52-02-433.txt	11	380	500	328.999	0
139	Apollo_Calib_20240827__AbsoluteIrradiance__103__00-52-02-433.txt	11	380	500	329.21	-0.000550396
140	Apollo_Calib_20240827__AbsoluteIrradiance__103__00-52-02-433.txt	11	380	500	329.421	0.000826123
141	Apollo_Calib_20240827__AbsoluteIrradiance__103__00-52-02-433.txt	11	380	500	329.631	-0.00027555
142	Apollo_Calib_20240827__AbsoluteIrradiance__103__00-52-02-433.txt	11	380	500	329.842	-0.000275726
143	Apollo_Calib_20240827__AbsoluteIrradiance__103__00-52-02-433.txt	11	380	500	330.052	0.00110361
144	Apollo_Calib_20240827__AbsoluteIrradiance__103__00-52-02-433.txt	11	380	500	330.263	0.00138039
145	Apollo_Calib_20240827__AbsoluteIrradiance__103__00-52-02-433.txt	11	380	500	330.473	0.000552508
146	Apollo_Calib_20240827__AbsoluteIrradiance__103__00-52-02-433.txt	11	380	500	330.684	0.00055286
147	Apollo_Calib_20240827__AbsoluteIrradiance__103__00-52-02-433.txt	11	380	500	330.894	0.000276606
148	Apollo_Calib_20240827__AbsoluteIrradiance__103__00-52-02-433.txt	11	380	500	331.105	-0.000276782
149	Apollo_Calib_20240827__AbsoluteIrradiance__103__00-52-02-433.txt	11	380	500	331.315	0.000553915
150	Apollo_Calib_20240827__AbsoluteIrradiance__103__00-52-02-433.txt	11	380	500	331.526	-0.00138567
151	Apollo_Calib_20240827__AbsoluteIrradiance__103__00-52-02-433.txt	11	380	500	331.736	0.0027731
152	Apollo_Calib_20240827__AbsoluteIrradiance__103__00-52-02-433.txt	11	380	500	331.947	0.000554972
153	Apollo_Calib_20240827__AbsoluteIrradiance__103__00-52-02-433.txt	11	380	500	332.157	0.000832985
154	Apollo_Calib_20240827__AbsoluteIrradiance__103__00-52-02-433.txt	11	380	500	332.367	-0.000277837
155	Apollo_Calib_20240827__AbsoluteIrradiance__103__00-52-02-433.txt	11	380	500	332.578	0.00194609
156	Apollo_Calib_20240827__AbsoluteIrradiance__103__00-52-02-433.txt	11	380	500	332.788	0.00166913
157	Apollo_Calib_20240827__AbsoluteIrradiance__103__00-52-02-433.txt	11	380	500	332.999	0.000835096
158	Apollo_Calib_20240827__AbsoluteIrradiance__103__00-52-02-433.txt	11	380	500	333.209	0.000278541
159	Apollo_Calib_20240827__AbsoluteIrradiance__103__00-52-02-433.txt	11	380	500	333.419	-0.000557433
160	Apollo_Calib_20240827__AbsoluteIrradiance__103__00-52-02-433.txt	11	380	500	333.629	0.000836676
161	Apollo_Calib_20240827__AbsoluteIrradiance__103__00-52-02-433.txt	11	380	500	333.84	0.000837205
162	Apollo_Calib_20240827__AbsoluteIrradiance__103__00-52-02-433.txt	11	380	500	334.05	0
163	Apollo_Calib_20240827__AbsoluteIrradiance__103__00-52-02-433.txt	11	380	500	334.26	0.000838259
164	Apollo_Calib_20240827__AbsoluteIrradiance__103__00-52-02-433.txt	11	380	500	334.47	0.00167757
165	Apollo_Calib_20240827__AbsoluteIrradiance__103__00-52-02-433.txt	11	380	500	334.681	0.00111909
166	Apollo_Calib_20240827__AbsoluteIrradiance__103__00-52-02-433.txt	11	380	500	334.891	-0.00139973
167	Apollo_Calib_20240827__AbsoluteIrradiance__103__00-52-02-433.txt	11	380	500	335.101	0.000840368
168	Apollo_Calib_20240827__AbsoluteIrradiance__103__00-52-02-433.txt	11	380	500	335.311	0.00168179
169	Apollo_Calib_20240827__AbsoluteIrradiance__103__00-52-02-433.txt	11	380	500	335.521	0.000280474
170	Apollo_Calib_20240827__AbsoluteIrradiance__103__00-52-02-433.txt	11	380	500	335.732	-0.0011226
171	Apollo_Calib_20240827__AbsoluteIrradiance__103__00-52-02-433.txt	11	380	500	335.942	0.00252743
172	Apollo_Calib_20240827__AbsoluteIrradiance__103__00-52-02-433.txt	11	380	500	336.152	0.001124
173	Apollo_Calib_20240827__AbsoluteIrradiance__103__00-52-02-433.txt	11	380	500	336.362	0.000562353
174	Apollo_Calib_20240827__AbsoluteIrradiance__103__00-52-02-433.txt	11	380	500	336.572	0.000281352
175	Apollo_Calib_20240827__AbsoluteIrradiance__103__00-52-02-433.txt	11	380	500	336.782	0.000281528
176	Apollo_Calib_20240827__AbsoluteIrradiance__103__00-52-02-433.txt	11	380	500	336.992	0.000563407
177	Apollo_Calib_20240827__AbsoluteIrradiance__103__00-52-02-433.txt	11	380	500	337.202	0.000845637
178	Apollo_Calib_20240827__AbsoluteIrradiance__103__00-52-02-433.txt	11	380	500	337.412	-0.00197438
179	Apollo_Calib_20240827__AbsoluteIrradiance__103__00-52-02-433.txt	11	380	500	337.622	0.00084669
180	Apollo_Calib_20240827__AbsoluteIrradiance__103__00-52-02-433.txt	11	380	500	337.832	0.000282405
181	Apollo_Calib_20240827__AbsoluteIrradiance__103__00-52-02-433.txt	11	380	500	338.042	0.000282581
182	Apollo_Calib_20240827__AbsoluteIrradiance__103__00-52-02-433.txt	11	380	500	338.252	-0.000282757
183	Apollo_Calib_20240827__AbsoluteIrradiance__103__00-52-02-433.txt	11	380	500	338.462	0.000565864
184	Apollo_Calib_20240827__AbsoluteIrradiance__103__00-52-02-433.txt	11	380	500	338.672	0.000566215
185	Apollo_Calib_20240827__AbsoluteIrradiance__103__00-52-02-433.txt	11	380	500	338.882	-0.000566566
186	Apollo_Calib_20240827__AbsoluteIrradiance__103__00-52-02-433.txt	11	380	500	339.092	-0.000283459
187	Apollo_Calib_20240827__AbsoluteIrradiance__103__00-52-02-433.txt	11	380	500	339.302	0.00255271
188	Apollo_Calib_20240827__AbsoluteIrradiance__103__00-52-02-433.txt	11	380	500	339.511	0.000851427
189	Apollo_Calib_20240827__AbsoluteIrradiance__103__00-52-02-433.txt	11	380	500	339.721	-0.000283985
190	Apollo_Calib_20240827__AbsoluteIrradiance__103__00-52-02-433.txt	11	380	500	339.931	-0.00028416
191	Apollo_Calib_20240827__AbsoluteIrradiance__103__00-52-02-433.txt	11	380	500	340.141	0.00142168
192	Apollo_Calib_20240827__AbsoluteIrradiance__103__00-52-02-433.txt	11	380	500	340.351	0.00113804
193	Apollo_Calib_20240827__AbsoluteIrradiance__103__00-52-02-433.txt	11	380	500	340.561	0.00170812
194	Apollo_Calib_20240827__AbsoluteIrradiance__103__00-52-02-433.txt	11	380	500	340.77	0.00227889
195	Apollo_Calib_20240827__AbsoluteIrradiance__103__00-52-02-433.txt	11	380	500	340.98	0.000285037
196	Apollo_Calib_20240827__AbsoluteIrradiance__103__00-52-02-433.txt	11	380	500	341.19	0.00171128
197	Apollo_Calib_20240827__AbsoluteIrradiance__103__00-52-02-433.txt	11	380	500	341.4	-0.000570776
198	Apollo_Calib_20240827__AbsoluteIrradiance__103__00-52-02-433.txt	11	380	500	341.609	-0.000285563
199	Apollo_Calib_20240827__AbsoluteIrradiance__103__00-52-02-433.txt	11	380	500	341.819	0.000285738
200	Apollo_Calib_20240827__AbsoluteIrradiance__103__00-52-02-433.txt	11	380	500	342.029	-0.00171548
201	Apollo_Calib_20240827__AbsoluteIrradiance__103__00-52-02-433.txt	11	380	500	342.238	0.000572177
202	Apollo_Calib_20240827__AbsoluteIrradiance__103__00-52-02-433.txt	11	380	500	342.448	0.000858792
203	Apollo_Calib_20240827__AbsoluteIrradiance__103__00-52-02-433.txt	11	380	500	342.658	0.00114576
204	Apollo_Calib_20240827__AbsoluteIrradiance__103__00-52-02-433.txt	11	380	500	342.867	0.000573229
205	Apollo_Calib_20240827__AbsoluteIrradiance__103__00-52-02-433.txt	11	380	500	343.077	-0.00028679
206	Apollo_Calib_20240827__AbsoluteIrradiance__103__00-52-02-433.txt	11	380	500	343.286	0.00143482
207	Apollo_Calib_20240827__AbsoluteIrradiance__103__00-52-02-433.txt	11	380	500	343.496	0.000861421
208	Apollo_Calib_20240827__AbsoluteIrradiance__103__00-52-02-433.txt	11	380	500	343.706	0.00201121
209	Apollo_Calib_20240827__AbsoluteIrradiance__103__00-52-02-433.txt	11	380	500	343.915	0
210	Apollo_Calib_20240827__AbsoluteIrradiance__103__00-52-02-433.txt	11	380	500	344.125	0.000575332
211	Apollo_Calib_20240827__AbsoluteIrradiance__103__00-52-02-433.txt	11	380	500	344.334	0.000575681
212	Apollo_Calib_20240827__AbsoluteIrradiance__103__00-52-02-433.txt	11	380	500	344.544	-0.00201611
213	Apollo_Calib_20240827__AbsoluteIrradiance__103__00-52-02-433.txt	11	380	500	344.753	0
214	Apollo_Calib_20240827__AbsoluteIrradiance__103__00-52-02-433.txt	11	380	500	344.963	-0.00144183
215	Apollo_Calib_20240827__AbsoluteIrradiance__103__00-52-02-433.txt	11	380	500	345.172	-0.000288541
216	Apollo_Calib_20240827__AbsoluteIrradiance__103__00-52-02-433.txt	11	380	500	345.381	-0.000866148
217	Apollo_Calib_20240827__AbsoluteIrradiance__103__00-52-02-433.txt	11	380	500	345.591	-0.000288891
218	Apollo_Calib_20240827__AbsoluteIrradiance__103__00-52-02-433.txt	11	380	500	345.8	0.00202346
219	Apollo_Calib_20240827__AbsoluteIrradiance__103__00-52-02-433.txt	11	380	500	346.01	0.00289242
220	Apollo_Calib_20240827__AbsoluteIrradiance__103__00-52-02-433.txt	11	380	500	346.219	0.0017365
221	Apollo_Calib_20240827__AbsoluteIrradiance__103__00-52-02-433.txt	11	380	500	346.428	-0.00347509
222	Apollo_Calib_20240827__AbsoluteIrradiance__103__00-52-02-433.txt	11	380	500	346.638	0.0008693
223	Apollo_Calib_20240827__AbsoluteIrradiance__103__00-52-02-433.txt	11	380	500	346.847	0.000289941
224	Apollo_Calib_20240827__AbsoluteIrradiance__103__00-52-02-433.txt	11	380	500	347.056	0.00261105
225	Apollo_Calib_20240827__AbsoluteIrradiance__103__00-52-02-433.txt	11	380	500	347.266	0.000290292
226	Apollo_Calib_20240827__AbsoluteIrradiance__103__00-52-02-433.txt	11	380	500	347.475	0.00116187
227	Apollo_Calib_20240827__AbsoluteIrradiance__103__00-52-02-433.txt	11	380	500	347.684	0.000290641
228	Apollo_Calib_20240827__AbsoluteIrradiance__103__00-52-02-433.txt	11	380	500	347.893	0.000872447
229	Apollo_Calib_20240827__AbsoluteIrradiance__103__00-52-02-433.txt	11	380	500	348.103	0.00116397
230	Apollo_Calib_20240827__AbsoluteIrradiance__103__00-52-02-433.txt	11	380	500	348.312	0
231	Apollo_Calib_20240827__AbsoluteIrradiance__103__00-52-02-433.txt	11	380	500	348.521	-0.000582682
232	Apollo_Calib_20240827__AbsoluteIrradiance__103__00-52-02-433.txt	11	380	500	348.73	0.000291515
233	Apollo_Calib_20240827__AbsoluteIrradiance__103__00-52-02-433.txt	11	380	500	348.94	0.000583382
234	Apollo_Calib_20240827__AbsoluteIrradiance__103__00-52-02-433.txt	11	380	500	349.149	0.000291866
235	Apollo_Calib_20240827__AbsoluteIrradiance__103__00-52-02-433.txt	11	380	500	349.358	-0.000584081
236	Apollo_Calib_20240827__AbsoluteIrradiance__103__00-52-02-433.txt	11	380	500	349.567	0.000292215
237	Apollo_Calib_20240827__AbsoluteIrradiance__103__00-52-02-433.txt	11	380	500	349.776	-0.00116956
238	Apollo_Calib_20240827__AbsoluteIrradiance__103__00-52-02-433.txt	11	380	500	349.985	0.000292565
239	Apollo_Calib_20240827__AbsoluteIrradiance__103__00-52-02-433.txt	11	380	500	350.194	0.0014637
240	Apollo_Calib_20240827__AbsoluteIrradiance__103__00-52-02-433.txt	11	380	500	350.403	0.0020504
241	Apollo_Calib_20240827__AbsoluteIrradiance__103__00-52-02-433.txt	11	380	500	350.612	-0.00117235
242	Apollo_Calib_20240827__AbsoluteIrradiance__103__00-52-02-433.txt	11	380	500	350.821	0.000293263
243	Apollo_Calib_20240827__AbsoluteIrradiance__103__00-52-02-433.txt	11	380	500	351.03	0.000586876
244	Apollo_Calib_20240827__AbsoluteIrradiance__103__00-52-02-433.txt	11	380	500	351.239	-0.00117445
245	Apollo_Calib_20240827__AbsoluteIrradiance__103__00-52-02-433.txt	11	380	500	351.448	-0.000293788
246	Apollo_Calib_20240827__AbsoluteIrradiance__103__00-52-02-433.txt	11	380	500	351.657	-0.00117585
247	Apollo_Calib_20240827__AbsoluteIrradiance__103__00-52-02-433.txt	11	380	500	351.866	0.00176482
248	Apollo_Calib_20240827__AbsoluteIrradiance__103__00-52-02-433.txt	11	380	500	352.075	0.00117725
249	Apollo_Calib_20240827__AbsoluteIrradiance__103__00-52-02-433.txt	11	380	500	352.284	0.000588973
250	Apollo_Calib_20240827__AbsoluteIrradiance__103__00-52-02-433.txt	11	380	500	352.493	-0.000883983
251	Apollo_Calib_20240827__AbsoluteIrradiance__103__00-52-02-433.txt	11	380	500	352.702	0.000589672
252	Apollo_Calib_20240827__AbsoluteIrradiance__103__00-52-02-433.txt	11	380	500	352.911	0.00177006
253	Apollo_Calib_20240827__AbsoluteIrradiance__103__00-52-02-433.txt	11	380	500	353.12	0.000885556
254	Apollo_Calib_20240827__AbsoluteIrradiance__103__00-52-02-433.txt	11	380	500	353.329	0
255	Apollo_Calib_20240827__AbsoluteIrradiance__103__00-52-02-433.txt	11	380	500	353.538	0.00147767
256	Apollo_Calib_20240827__AbsoluteIrradiance__103__00-52-02-433.txt	11	380	500	353.746	0.000295709
257	Apollo_Calib_20240827__AbsoluteIrradiance__103__00-52-02-433.txt	11	380	500	353.955	0.00088765
258	Apollo_Calib_20240827__AbsoluteIrradiance__103__00-52-02-433.txt	11	380	500	354.164	0.000296058
259	Apollo_Calib_20240827__AbsoluteIrradiance__103__00-52-02-433.txt	11	380	500	354.373	0
260	Apollo_Calib_20240827__AbsoluteIrradiance__103__00-52-02-433.txt	11	380	500	354.582	0.00118563
261	Apollo_Calib_20240827__AbsoluteIrradiance__103__00-52-02-433.txt	11	380	500	354.79	0.000296581
262	Apollo_Calib_20240827__AbsoluteIrradiance__103__00-52-02-433.txt	11	380	500	354.999	0.00207729
263	Apollo_Calib_20240827__AbsoluteIrradiance__103__00-52-02-433.txt	11	380	500	355.208	0.000593861
264	Apollo_Calib_20240827__AbsoluteIrradiance__103__00-52-02-433.txt	11	380	500	355.416	0.00267394
265	Apollo_Calib_20240827__AbsoluteIrradiance__103__00-52-02-433.txt	11	380	500	355.625	-0.000594559
266	Apollo_Calib_20240827__AbsoluteIrradiance__103__00-52-02-433.txt	11	380	500	355.834	-0.000594908
267	Apollo_Calib_20240827__AbsoluteIrradiance__103__00-52-02-433.txt	11	380	500	356.042	0.000892884
268	Apollo_Calib_20240827__AbsoluteIrradiance__103__00-52-02-433.txt	11	380	500	356.251	-0.000595605
269	Apollo_Calib_20240827__AbsoluteIrradiance__103__00-52-02-433.txt	11	380	500	356.46	-0.000297977
270	Apollo_Calib_20240827__AbsoluteIrradiance__103__00-52-02-433.txt	11	380	500	356.668	0.00149076
271	Apollo_Calib_20240827__AbsoluteIrradiance__103__00-52-02-433.txt	11	380	500	356.877	0.00328158
272	Apollo_Calib_20240827__AbsoluteIrradiance__103__00-52-02-433.txt	11	380	500	357.085	0.0014925
273	Apollo_Calib_20240827__AbsoluteIrradiance__103__00-52-02-433.txt	11	380	500	357.294	-0.00209072
274	Apollo_Calib_20240827__AbsoluteIrradiance__103__00-52-02-433.txt	11	380	500	357.503	0.000896547
275	Apollo_Calib_20240827__AbsoluteIrradiance__103__00-52-02-433.txt	11	380	500	357.711	0.000598046
276	Apollo_Calib_20240827__AbsoluteIrradiance__103__00-52-02-433.txt	11	380	500	357.92	0.00299198
277	Apollo_Calib_20240827__AbsoluteIrradiance__103__00-52-02-433.txt	11	380	500	358.128	0.000299372
278	Apollo_Calib_20240827__AbsoluteIrradiance__103__00-52-02-433.txt	11	380	500	358.337	0.000898639
279	Apollo_Calib_20240827__AbsoluteIrradiance__103__00-52-02-433.txt	11	380	500	358.545	0.00059944
280	Apollo_Calib_20240827__AbsoluteIrradiance__103__00-52-02-433.txt	11	380	500	358.754	-0.00059979
281	Apollo_Calib_20240827__AbsoluteIrradiance__103__00-52-02-433.txt	11	380	500	358.962	0.00240055
282	Apollo_Calib_20240827__AbsoluteIrradiance__103__00-52-02-433.txt	11	380	500	359.17	0.000600485
283	Apollo_Calib_20240827__AbsoluteIrradiance__103__00-52-02-433.txt	11	380	500	359.379	0.00120167
284	Apollo_Calib_20240827__AbsoluteIrradiance__103__00-52-02-433.txt	11	380	500	359.587	0.00150296
285	Apollo_Calib_20240827__AbsoluteIrradiance__103__00-52-02-433.txt	11	380	500	359.796	0.00120306
286	Apollo_Calib_20240827__AbsoluteIrradiance__103__00-52-02-433.txt	11	380	500	360.004	0.0015047
287	Apollo_Calib_20240827__AbsoluteIrradiance__103__00-52-02-433.txt	11	380	500	360.212	0.00120445
288	Apollo_Calib_20240827__AbsoluteIrradiance__103__00-52-02-433.txt	11	380	500	360.421	0.00210902
289	Apollo_Calib_20240827__AbsoluteIrradiance__103__00-52-02-433.txt	11	380	500	360.629	0.00150731
290	Apollo_Calib_20240827__AbsoluteIrradiance__103__00-52-02-433.txt	11	380	500	360.837	-0.000904908
291	Apollo_Calib_20240827__AbsoluteIrradiance__103__00-52-02-433.txt	11	380	500	361.046	0.00120724
292	Apollo_Calib_20240827__AbsoluteIrradiance__103__00-52-02-433.txt	11	380	500	361.254	0.00332183
293	Apollo_Calib_20240827__AbsoluteIrradiance__103__00-52-02-433.txt	11	380	500	361.462	0.00151079
294	Apollo_Calib_20240827__AbsoluteIrradiance__103__00-52-02-433.txt	11	380	500	361.67	0.000906997
295	Apollo_Calib_20240827__AbsoluteIrradiance__103__00-52-02-433.txt	11	380	500	361.879	0.000907522
296	Apollo_Calib_20240827__AbsoluteIrradiance__103__00-52-02-433.txt	11	380	500	362.087	0.00151341
297	Apollo_Calib_20240827__AbsoluteIrradiance__103__00-52-02-433.txt	11	380	500	362.295	0.000908565
298	Apollo_Calib_20240827__AbsoluteIrradiance__103__00-52-02-433.txt	11	380	500	362.503	-0.000606058
299	Apollo_Calib_20240827__AbsoluteIrradiance__103__00-52-02-433.txt	11	380	500	362.711	-0.00151601
300	Apollo_Calib_20240827__AbsoluteIrradiance__103__00-52-02-433.txt	11	380	500	362.92	-0.00121351
301	Apollo_Calib_20240827__AbsoluteIrradiance__103__00-52-02-433.txt	11	380	500	363.128	0
302	Apollo_Calib_20240827__AbsoluteIrradiance__103__00-52-02-433.txt	11	380	500	363.336	0
303	Apollo_Calib_20240827__AbsoluteIrradiance__103__00-52-02-433.txt	11	380	500	363.544	-0.0015195
304	Apollo_Calib_20240827__AbsoluteIrradiance__103__00-52-02-433.txt	11	380	500	363.752	-0.000304073
305	Apollo_Calib_20240827__AbsoluteIrradiance__103__00-52-02-433.txt	11	380	500	363.96	0.000608494
306	Apollo_Calib_20240827__AbsoluteIrradiance__103__00-52-02-433.txt	11	380	500	364.168	0.000304421
307	Apollo_Calib_20240827__AbsoluteIrradiance__103__00-52-02-433.txt	11	380	500	364.376	-0.000304595
308	Apollo_Calib_20240827__AbsoluteIrradiance__103__00-52-02-433.txt	11	380	500	364.584	0
309	Apollo_Calib_20240827__AbsoluteIrradiance__103__00-52-02-433.txt	11	380	500	364.792	0.00121977
310	Apollo_Calib_20240827__AbsoluteIrradiance__103__00-52-02-433.txt	11	380	500	365	0.00122046
311	Apollo_Calib_20240827__AbsoluteIrradiance__103__00-52-02-433.txt	11	380	500	365.208	0.00061058
312	Apollo_Calib_20240827__AbsoluteIrradiance__103__00-52-02-433.txt	11	380	500	365.416	0.000610928
313	Apollo_Calib_20240827__AbsoluteIrradiance__103__00-52-02-433.txt	11	380	500	365.624	0.00152819
314	Apollo_Calib_20240827__AbsoluteIrradiance__103__00-52-02-433.txt	11	380	500	365.832	0
315	Apollo_Calib_20240827__AbsoluteIrradiance__103__00-52-02-433.txt	11	380	500	366.04	0.00305986
316	Apollo_Calib_20240827__AbsoluteIrradiance__103__00-52-02-433.txt	11	380	500	366.248	0.0015308
317	Apollo_Calib_20240827__AbsoluteIrradiance__103__00-52-02-433.txt	11	380	500	366.456	0.00122533
318	Apollo_Calib_20240827__AbsoluteIrradiance__103__00-52-02-433.txt	11	380	500	366.664	0
319	Apollo_Calib_20240827__AbsoluteIrradiance__103__00-52-02-433.txt	11	380	500	366.872	0.000920043
320	Apollo_Calib_20240827__AbsoluteIrradiance__103__00-52-02-433.txt	11	380	500	367.079	0
321	Apollo_Calib_20240827__AbsoluteIrradiance__103__00-52-02-433.txt	11	380	500	367.287	0.000614056
322	Apollo_Calib_20240827__AbsoluteIrradiance__103__00-52-02-433.txt	11	380	500	367.495	0.00184321
323	Apollo_Calib_20240827__AbsoluteIrradiance__103__00-52-02-433.txt	11	380	500	367.703	0.0012295
324	Apollo_Calib_20240827__AbsoluteIrradiance__103__00-52-02-433.txt	11	380	500	367.911	0.00276795
325	Apollo_Calib_20240827__AbsoluteIrradiance__103__00-52-02-433.txt	11	380	500	368.118	0.00184634
326	Apollo_Calib_20240827__AbsoluteIrradiance__103__00-52-02-433.txt	11	380	500	368.326	0.00246317
327	Apollo_Calib_20240827__AbsoluteIrradiance__103__00-52-02-433.txt	11	380	500	368.534	0.000616141
328	Apollo_Calib_20240827__AbsoluteIrradiance__103__00-52-02-433.txt	11	380	500	368.742	0.00493191
329	Apollo_Calib_20240827__AbsoluteIrradiance__103__00-52-02-433.txt	11	380	500	368.949	0.00123367
330	Apollo_Calib_20240827__AbsoluteIrradiance__103__00-52-02-433.txt	11	380	500	369.157	0.00277732
331	Apollo_Calib_20240827__AbsoluteIrradiance__103__00-52-02-433.txt	11	380	500	369.365	0.00401395
332	Apollo_Calib_20240827__AbsoluteIrradiance__103__00-52-02-433.txt	11	380	500	369.572	0.00278044
333	Apollo_Calib_20240827__AbsoluteIrradiance__103__00-52-02-433.txt	11	380	500	369.78	0.00278201
334	Apollo_Calib_20240827__AbsoluteIrradiance__103__00-52-02-433.txt	11	380	500	369.988	0.00525786
335	Apollo_Calib_20240827__AbsoluteIrradiance__103__00-52-02-433.txt	11	380	500	370.195	0.00557026
336	Apollo_Calib_20240827__AbsoluteIrradiance__103__00-52-02-433.txt	11	380	500	370.403	0.00526376
337	Apollo_Calib_20240827__AbsoluteIrradiance__103__00-52-02-433.txt	11	380	500	370.61	0.0052667
338	Apollo_Calib_20240827__AbsoluteIrradiance__103__00-52-02-433.txt	11	380	500	370.818	0.00681955
339	Apollo_Calib_20240827__AbsoluteIrradiance__103__00-52-02-433.txt	11	380	500	371.026	0.00775384
340	Apollo_Calib_20240827__AbsoluteIrradiance__103__00-52-02-433.txt	11	380	500	371.233	0.00620653
341	Apollo_Calib_20240827__AbsoluteIrradiance__103__00-52-02-433.txt	11	380	500	371.441	0.00745201
342	Apollo_Calib_20240827__AbsoluteIrradiance__103__00-52-02-433.txt	11	380	500	371.648	0.00776684
343	Apollo_Calib_20240827__AbsoluteIrradiance__103__00-52-02-433.txt	11	380	500	371.856	0.00994711
344	Apollo_Calib_20240827__AbsoluteIrradiance__103__00-52-02-433.txt	11	380	500	372.063	0.0118188
345	Apollo_Calib_20240827__AbsoluteIrradiance__103__00-52-02-433.txt	11	380	500	372.271	0.00933583
346	Apollo_Calib_20240827__AbsoluteIrradiance__103__00-52-02-433.txt	11	380	500	372.478	0.00965239
347	Apollo_Calib_20240827__AbsoluteIrradiance__103__00-52-02-433.txt	11	380	500	372.685	0.011527
348	Apollo_Calib_20240827__AbsoluteIrradiance__103__00-52-02-433.txt	11	380	500	372.893	0.0137154
349	Apollo_Calib_20240827__AbsoluteIrradiance__103__00-52-02-433.txt	11	380	500	373.1	0.0127874
350	Apollo_Calib_20240827__AbsoluteIrradiance__103__00-52-02-433.txt	11	380	500	373.308	0.0131066
351	Apollo_Calib_20240827__AbsoluteIrradiance__103__00-52-02-433.txt	11	380	500	373.515	0.0174851
352	Apollo_Calib_20240827__AbsoluteIrradiance__103__00-52-02-433.txt	11	380	500	373.722	0.0162452
353	Apollo_Calib_20240827__AbsoluteIrradiance__103__00-52-02-433.txt	11	380	500	373.93	0.0175045
354	Apollo_Calib_20240827__AbsoluteIrradiance__103__00-52-02-433.txt	11	380	500	374.137	0.0187652
355	Apollo_Calib_20240827__AbsoluteIrradiance__103__00-52-02-433.txt	11	380	500	374.344	0.0209661
356	Apollo_Calib_20240827__AbsoluteIrradiance__103__00-52-02-433.txt	11	380	500	374.552	0.0212909
357	Apollo_Calib_20240827__AbsoluteIrradiance__103__00-52-02-433.txt	11	380	500	374.759	0.0222425
358	Apollo_Calib_20240827__AbsoluteIrradiance__103__00-52-02-433.txt	11	380	500	374.966	0.0219413
359	Apollo_Calib_20240827__AbsoluteIrradiance__103__00-52-02-433.txt	11	380	500	375.173	0.0238351
360	Apollo_Calib_20240827__AbsoluteIrradiance__103__00-52-02-433.txt	11	380	500	375.381	0.0260449
361	Apollo_Calib_20240827__AbsoluteIrradiance__103__00-52-02-433.txt	11	380	500	375.588	0.0254313
362	Apollo_Calib_20240827__AbsoluteIrradiance__103__00-52-02-433.txt	11	380	500	375.795	0.0241888
363	Apollo_Calib_20240827__AbsoluteIrradiance__103__00-52-02-433.txt	11	380	500	376.002	0.0279739
364	Apollo_Calib_20240827__AbsoluteIrradiance__103__00-52-02-433.txt	11	380	500	376.209	0.0286182
365	Apollo_Calib_20240827__AbsoluteIrradiance__103__00-52-02-433.txt	11	380	500	376.417	0.0302074
366	Apollo_Calib_20240827__AbsoluteIrradiance__103__00-52-02-433.txt	11	380	500	376.624	0.0346316
367	Apollo_Calib_20240827__AbsoluteIrradiance__103__00-52-02-433.txt	11	380	500	376.831	0.0343357
368	Apollo_Calib_20240827__AbsoluteIrradiance__103__00-52-02-433.txt	11	380	500	377.038	0.0346697
369	Apollo_Calib_20240827__AbsoluteIrradiance__103__00-52-02-433.txt	11	380	500	377.245	0.0356348
370	Apollo_Calib_20240827__AbsoluteIrradiance__103__00-52-02-433.txt	11	380	500	377.452	0.0391251
371	Apollo_Calib_20240827__AbsoluteIrradiance__103__00-52-02-433.txt	11	380	500	377.659	0.0426193
372	Apollo_Calib_20240827__AbsoluteIrradiance__103__00-52-02-433.txt	11	380	500	377.866	0.0432744
373	Apollo_Calib_20240827__AbsoluteIrradiance__103__00-52-02-433.txt	11	380	500	378.073	0.0470906
374	Apollo_Calib_20240827__AbsoluteIrradiance__103__00-52-02-433.txt	11	380	500	378.28	0.0496461
375	Apollo_Calib_20240827__AbsoluteIrradiance__103__00-52-02-433.txt	11	380	500	378.487	0.0522044
376	Apollo_Calib_20240827__AbsoluteIrradiance__103__00-52-02-433.txt	11	380	500	378.694	0.0547655
377	Apollo_Calib_20240827__AbsoluteIrradiance__103__00-52-02-433.txt	11	380	500	378.901	0.0560624
378	Apollo_Calib_20240827__AbsoluteIrradiance__103__00-52-02-433.txt	11	380	500	379.108	0.0564099
379	Apollo_Calib_20240827__AbsoluteIrradiance__103__00-52-02-433.txt	11	380	500	379.315	0.0608798
380	Apollo_Calib_20240827__AbsoluteIrradiance__103__00-52-02-433.txt	11	380	500	379.522	0.0647201
381	Apollo_Calib_20240827__AbsoluteIrradiance__103__00-52-02-433.txt	11	380	500	379.729	0.0669774
382	Apollo_Calib_20240827__AbsoluteIrradiance__103__00-52-02-433.txt	11	380	500	379.936	0.0679668
383	Apollo_Calib_20240827__AbsoluteIrradiance__103__00-52-02-433.txt	11	380	500	380.143	0.0737237
384	Apollo_Calib_20240827__AbsoluteIrradiance__103__00-52-02-433.txt	11	380	500	380.35	0.0747177
385	Apollo_Calib_20240827__AbsoluteIrradiance__103__00-52-02-433.txt	11	380	500	380.557	0.0792121
386	Apollo_Calib_20240827__AbsoluteIrradiance__103__00-52-02-433.txt	11	380	500	380.763	0.0808464
387	Apollo_Calib_20240827__AbsoluteIrradiance__103__00-52-02-433.txt	11	380	500	380.97	0.0821642
388	Apollo_Calib_20240827__AbsoluteIrradiance__103__00-52-02-433.txt	11	380	500	381.177	0.0860325
389	Apollo_Calib_20240827__AbsoluteIrradiance__103__00-52-02-433.txt	11	380	500	381.384	0.0908614
390	Apollo_Calib_20240827__AbsoluteIrradiance__103__00-52-02-433.txt	11	380	500	381.591	0.0921867
391	Apollo_Calib_20240827__AbsoluteIrradiance__103__00-52-02-433.txt	11	380	500	381.797	0.0919173
392	Apollo_Calib_20240827__AbsoluteIrradiance__103__00-52-02-433.txt	11	380	500	382.004	0.0967571
393	Apollo_Calib_20240827__AbsoluteIrradiance__103__00-52-02-433.txt	11	380	500	382.211	0.0996851
394	Apollo_Calib_20240827__AbsoluteIrradiance__103__00-52-02-433.txt	11	380	500	382.418	0.09878
395	Apollo_Calib_20240827__AbsoluteIrradiance__103__00-52-02-433.txt	11	380	500	382.624	0.10523
396	Apollo_Calib_20240827__AbsoluteIrradiance__103__00-52-02-433.txt	11	380	500	382.831	0.100807
397	Apollo_Calib_20240827__AbsoluteIrradiance__103__00-52-02-433.txt	11	380	500	383.038	0.105344
398	Apollo_Calib_20240827__AbsoluteIrradiance__103__00-52-02-433.txt	11	380	500	383.244	0.10508
399	Apollo_Calib_20240827__AbsoluteIrradiance__103__00-52-02-433.txt	11	380	500	383.451	0.103855
400	Apollo_Calib_20240827__AbsoluteIrradiance__103__00-52-02-433.txt	11	380	500	383.658	0.101666
401	Apollo_Calib_20240827__AbsoluteIrradiance__103__00-52-02-433.txt	11	380	500	383.864	0.105571
402	Apollo_Calib_20240827__AbsoluteIrradiance__103__00-52-02-433.txt	11	380	500	384.071	0.101133
403	Apollo_Calib_20240827__AbsoluteIrradiance__103__00-52-02-433.txt	11	380	500	384.277	0.101188
404	Apollo_Calib_20240827__AbsoluteIrradiance__103__00-52-02-433.txt	11	380	500	384.484	0.0980281
405	Apollo_Calib_20240827__AbsoluteIrradiance__103__00-52-02-433.txt	11	380	500	384.69	0.0987237
406	Apollo_Calib_20240827__AbsoluteIrradiance__103__00-52-02-433.txt	11	380	500	384.897	0.0942724
407	Apollo_Calib_20240827__AbsoluteIrradiance__103__00-52-02-433.txt	11	380	500	385.103	0.0940009
408	Apollo_Calib_20240827__AbsoluteIrradiance__103__00-52-02-433.txt	11	380	500	385.31	0.0905084
409	Apollo_Calib_20240827__AbsoluteIrradiance__103__00-52-02-433.txt	11	380	500	385.516	0.0863673
410	Apollo_Calib_20240827__AbsoluteIrradiance__103__00-52-02-433.txt	11	380	500	385.723	0.0848015
411	Apollo_Calib_20240827__AbsoluteIrradiance__103__00-52-02-433.txt	11	380	500	385.929	0.0809755
412	Apollo_Calib_20240827__AbsoluteIrradiance__103__00-52-02-433.txt	11	380	500	386.136	0.0774683
413	Apollo_Calib_20240827__AbsoluteIrradiance__103__00-52-02-433.txt	11	380	500	386.342	0.0771866
414	Apollo_Calib_20240827__AbsoluteIrradiance__103__00-52-02-433.txt	11	380	500	386.549	0.0739967
415	Apollo_Calib_20240827__AbsoluteIrradiance__103__00-52-02-433.txt	11	380	500	386.755	0.0714497
416	Apollo_Calib_20240827__AbsoluteIrradiance__103__00-52-02-433.txt	11	380	500	386.961	0.0679296
417	Apollo_Calib_20240827__AbsoluteIrradiance__103__00-52-02-433.txt	11	380	500	387.168	0.0657004
418	Apollo_Calib_20240827__AbsoluteIrradiance__103__00-52-02-433.txt	11	380	500	387.374	0.0618495
419	Apollo_Calib_20240827__AbsoluteIrradiance__103__00-52-02-433.txt	11	380	500	387.58	0.0615584
420	Apollo_Calib_20240827__AbsoluteIrradiance__103__00-52-02-433.txt	11	380	500	387.787	0.0557563
421	Apollo_Calib_20240827__AbsoluteIrradiance__103__00-52-02-433.txt	11	380	500	387.993	0.0561103
422	Apollo_Calib_20240827__AbsoluteIrradiance__103__00-52-02-433.txt	11	380	500	388.199	0.053544
423	Apollo_Calib_20240827__AbsoluteIrradiance__103__00-52-02-433.txt	11	380	500	388.406	0.0493517
424	Apollo_Calib_20240827__AbsoluteIrradiance__103__00-52-02-433.txt	11	380	500	388.612	0.0464542
425	Apollo_Calib_20240827__AbsoluteIrradiance__103__00-52-02-433.txt	11	380	500	388.818	0.0438786
426	Apollo_Calib_20240827__AbsoluteIrradiance__103__00-52-02-433.txt	11	380	500	389.024	0.0429262
427	Apollo_Calib_20240827__AbsoluteIrradiance__103__00-52-02-433.txt	11	380	500	389.231	0.0439252
428	Apollo_Calib_20240827__AbsoluteIrradiance__103__00-52-02-433.txt	11	380	500	389.437	0.044274
429	Apollo_Calib_20240827__AbsoluteIrradiance__103__00-52-02-433.txt	11	380	500	389.643	0.0413659
430	Apollo_Calib_20240827__AbsoluteIrradiance__103__00-52-02-433.txt	11	380	500	389.849	0.0400843
431	Apollo_Calib_20240827__AbsoluteIrradiance__103__00-52-02-433.txt	11	380	500	390.055	0.0388012
432	Apollo_Calib_20240827__AbsoluteIrradiance__103__00-52-02-433.txt	11	380	500	390.261	0.037843
433	Apollo_Calib_20240827__AbsoluteIrradiance__103__00-52-02-433.txt	11	380	500	390.467	0.0355781
434	Apollo_Calib_20240827__AbsoluteIrradiance__103__00-52-02-433.txt	11	380	500	390.674	0.0339641
435	Apollo_Calib_20240827__AbsoluteIrradiance__103__00-52-02-433.txt	11	380	500	390.88	0.0333285
436	Apollo_Calib_20240827__AbsoluteIrradiance__103__00-52-02-433.txt	11	380	500	391.086	0.033673
437	Apollo_Calib_20240827__AbsoluteIrradiance__103__00-52-02-433.txt	11	380	500	391.292	0.0320553
438	Apollo_Calib_20240827__AbsoluteIrradiance__103__00-52-02-433.txt	11	380	500	391.498	0.0320721
439	Apollo_Calib_20240827__AbsoluteIrradiance__103__00-52-02-433.txt	11	380	500	391.704	0.0311067
440	Apollo_Calib_20240827__AbsoluteIrradiance__103__00-52-02-433.txt	11	380	500	391.91	0.0288298
441	Apollo_Calib_20240827__AbsoluteIrradiance__103__00-52-02-433.txt	11	380	500	392.116	0.0295005
442	Apollo_Calib_20240827__AbsoluteIrradiance__103__00-52-02-433.txt	11	380	500	392.322	0.0249246
443	Apollo_Calib_20240827__AbsoluteIrradiance__103__00-52-02-433.txt	11	380	500	392.528	0.0265783
444	Apollo_Calib_20240827__AbsoluteIrradiance__103__00-52-02-433.txt	11	380	500	392.734	0.0256074
445	Apollo_Calib_20240827__AbsoluteIrradiance__103__00-52-02-433.txt	11	380	500	392.94	0.0262778
446	Apollo_Calib_20240827__AbsoluteIrradiance__103__00-52-02-433.txt	11	380	500	393.146	0.0246483
447	Apollo_Calib_20240827__AbsoluteIrradiance__103__00-52-02-433.txt	11	380	500	393.352	0.0230172
448	Apollo_Calib_20240827__AbsoluteIrradiance__103__00-52-02-433.txt	11	380	500	393.557	0.0223712
449	Apollo_Calib_20240827__AbsoluteIrradiance__103__00-52-02-433.txt	11	380	500	393.763	0.0207371
450	Apollo_Calib_20240827__AbsoluteIrradiance__103__00-52-02-433.txt	11	380	500	393.969	0.0210773
451	Apollo_Calib_20240827__AbsoluteIrradiance__103__00-52-02-433.txt	11	380	500	394.175	0.0197703
452	Apollo_Calib_20240827__AbsoluteIrradiance__103__00-52-02-433.txt	11	380	500	394.381	0.0210993
453	Apollo_Calib_20240827__AbsoluteIrradiance__103__00-52-02-433.txt	11	380	500	394.587	0.0191312
454	Apollo_Calib_20240827__AbsoluteIrradiance__103__00-52-02-433.txt	11	380	500	394.792	0.0184811
455	Apollo_Calib_20240827__AbsoluteIrradiance__103__00-52-02-433.txt	11	380	500	394.998	0.0181606
456	Apollo_Calib_20240827__AbsoluteIrradiance__103__00-52-02-433.txt	11	380	500	395.204	0.0191612
457	Apollo_Calib_20240827__AbsoluteIrradiance__103__00-52-02-433.txt	11	380	500	395.41	0.0168574
458	Apollo_Calib_20240827__AbsoluteIrradiance__103__00-52-02-433.txt	11	380	500	395.615	0.0152126
459	Apollo_Calib_20240827__AbsoluteIrradiance__103__00-52-02-433.txt	11	380	500	395.821	0.016544
460	Apollo_Calib_20240827__AbsoluteIrradiance__103__00-52-02-433.txt	11	380	500	396.027	0.0162216
461	Apollo_Calib_20240827__AbsoluteIrradiance__103__00-52-02-433.txt	11	380	500	396.233	0.0149051
462	Apollo_Calib_20240827__AbsoluteIrradiance__103__00-52-02-433.txt	11	380	500	396.438	0.01425
463	Apollo_Calib_20240827__AbsoluteIrradiance__103__00-52-02-433.txt	11	380	500	396.644	0.0172416
464	Apollo_Calib_20240827__AbsoluteIrradiance__103__00-52-02-433.txt	11	380	500	396.85	0.0139331
465	Apollo_Calib_20240827__AbsoluteIrradiance__103__00-52-02-433.txt	11	380	500	397.055	0.0119488
466	Apollo_Calib_20240827__AbsoluteIrradiance__103__00-52-02-433.txt	11	380	500	397.261	0.0142796
467	Apollo_Calib_20240827__AbsoluteIrradiance__103__00-52-02-433.txt	11	380	500	397.466	0.0119612
468	Apollo_Calib_20240827__AbsoluteIrradiance__103__00-52-02-433.txt	11	380	500	397.672	0.0122998
469	Apollo_Calib_20240827__AbsoluteIrradiance__103__00-52-02-433.txt	11	380	500	397.878	0.0119736
470	Apollo_Calib_20240827__AbsoluteIrradiance__103__00-52-02-433.txt	11	380	500	398.083	0.011647
471	Apollo_Calib_20240827__AbsoluteIrradiance__103__00-52-02-433.txt	11	380	500	398.289	0.00832359
472	Apollo_Calib_20240827__AbsoluteIrradiance__103__00-52-02-433.txt	11	380	500	398.494	0.0113259
473	Apollo_Calib_20240827__AbsoluteIrradiance__103__00-52-02-433.txt	11	380	500	398.7	0.0106652
474	Apollo_Calib_20240827__AbsoluteIrradiance__103__00-52-02-433.txt	11	380	500	398.905	0.00700263
475	Apollo_Calib_20240827__AbsoluteIrradiance__103__00-52-02-433.txt	11	380	500	399.111	0.00967529
476	Apollo_Calib_20240827__AbsoluteIrradiance__103__00-52-02-433.txt	11	380	500	399.316	0.00834505
477	Apollo_Calib_20240827__AbsoluteIrradiance__103__00-52-02-433.txt	11	380	500	399.522	0.00768141
478	Apollo_Calib_20240827__AbsoluteIrradiance__103__00-52-02-433.txt	11	380	500	399.727	0.00935608
479	Apollo_Calib_20240827__AbsoluteIrradiance__103__00-52-02-433.txt	11	380	500	399.932	0.00668634
480	Apollo_Calib_20240827__AbsoluteIrradiance__103__00-52-02-433.txt	11	380	500	400.138	0.0063553
481	Apollo_Calib_20240827__AbsoluteIrradiance__103__00-52-02-433.txt	11	380	500	400.343	0.00903584
482	Apollo_Calib_20240827__AbsoluteIrradiance__103__00-52-02-433.txt	11	380	500	400.549	0.00803599
483	Apollo_Calib_20240827__AbsoluteIrradiance__103__00-52-02-433.txt	11	380	500	400.754	0.0077051
484	Apollo_Calib_20240827__AbsoluteIrradiance__103__00-52-02-433.txt	11	380	500	400.959	0.00737386
485	Apollo_Calib_20240827__AbsoluteIrradiance__103__00-52-02-433.txt	11	380	500	401.165	0.00737765
486	Apollo_Calib_20240827__AbsoluteIrradiance__103__00-52-02-433.txt	11	380	500	401.37	0.00771694
487	Apollo_Calib_20240827__AbsoluteIrradiance__103__00-52-02-433.txt	11	380	500	401.575	0.00973502
488	Apollo_Calib_20240827__AbsoluteIrradiance__103__00-52-02-433.txt	11	380	500	401.78	0.00570965
489	Apollo_Calib_20240827__AbsoluteIrradiance__103__00-52-02-433.txt	11	380	500	401.986	0.00672068
490	Apollo_Calib_20240827__AbsoluteIrradiance__103__00-52-02-433.txt	11	380	500	402.191	0.00571549
491	Apollo_Calib_20240827__AbsoluteIrradiance__103__00-52-02-433.txt	11	380	500	402.396	0.00504565
492	Apollo_Calib_20240827__AbsoluteIrradiance__103__00-52-02-433.txt	11	380	500	402.601	0.00639441
493	Apollo_Calib_20240827__AbsoluteIrradiance__103__00-52-02-433.txt	11	380	500	402.807	0.00673441
494	Apollo_Calib_20240827__AbsoluteIrradiance__103__00-52-02-433.txt	11	380	500	403.012	0.00640094
495	Apollo_Calib_20240827__AbsoluteIrradiance__103__00-52-02-433.txt	11	380	500	403.217	0.00606714
496	Apollo_Calib_20240827__AbsoluteIrradiance__103__00-52-02-433.txt	11	380	500	403.422	0.00607022
497	Apollo_Calib_20240827__AbsoluteIrradiance__103__00-52-02-433.txt	11	380	500	403.627	0.00438628
498	Apollo_Calib_20240827__AbsoluteIrradiance__103__00-52-02-433.txt	11	380	500	403.832	0.00472608
499	Apollo_Calib_20240827__AbsoluteIrradiance__103__00-52-02-433.txt	11	380	500	404.037	0.00540398
500	Apollo_Calib_20240827__AbsoluteIrradiance__103__00-52-02-433.txt	11	380	500	404.243	0.00675841
501	Apollo_Calib_20240827__AbsoluteIrradiance__103__00-52-02-433.txt	11	380	500	404.448	0.0043952
502	Apollo_Calib_20240827__AbsoluteIrradiance__103__00-52-02-433.txt	11	380	500	404.653	0.00473569
503	Apollo_Calib_20240827__AbsoluteIrradiance__103__00-52-02-433.txt	11	380	500	404.858	0.00575339
504	Apollo_Calib_20240827__AbsoluteIrradiance__103__00-52-02-433.txt	11	380	500	405.063	0.00711073
505	Apollo_Calib_20240827__AbsoluteIrradiance__103__00-52-02-433.txt	11	380	500	405.268	0.00440411
506	Apollo_Calib_20240827__AbsoluteIrradiance__103__00-52-02-433.txt	11	380	500	405.473	0.00305054
507	Apollo_Calib_20240827__AbsoluteIrradiance__103__00-52-02-433.txt	11	380	500	405.678	0.00305208
508	Apollo_Calib_20240827__AbsoluteIrradiance__103__00-52-02-433.txt	11	380	500	405.883	0.00848229
509	Apollo_Calib_20240827__AbsoluteIrradiance__103__00-52-02-433.txt	11	380	500	406.088	0.00441302
510	Apollo_Calib_20240827__AbsoluteIrradiance__103__00-52-02-433.txt	11	380	500	406.293	0.00407561
511	Apollo_Calib_20240827__AbsoluteIrradiance__103__00-52-02-433.txt	11	380	500	406.498	0.00339806
512	Apollo_Calib_20240827__AbsoluteIrradiance__103__00-52-02-433.txt	11	380	500	406.703	0.00611959
513	Apollo_Calib_20240827__AbsoluteIrradiance__103__00-52-02-433.txt	11	380	500	406.907	0.00374162
514	Apollo_Calib_20240827__AbsoluteIrradiance__103__00-52-02-433.txt	11	380	500	407.112	0.00272255
515	Apollo_Calib_20240827__AbsoluteIrradiance__103__00-52-02-433.txt	11	380	500	407.317	0.00408588
516	Apollo_Calib_20240827__AbsoluteIrradiance__103__00-52-02-433.txt	11	380	500	407.522	0.00510993
517	Apollo_Calib_20240827__AbsoluteIrradiance__103__00-52-02-433.txt	11	380	500	407.727	0.0030675
518	Apollo_Calib_20240827__AbsoluteIrradiance__103__00-52-02-433.txt	11	380	500	407.932	0.00375105
519	Apollo_Calib_20240827__AbsoluteIrradiance__103__00-52-02-433.txt	11	380	500	408.136	0.0068235
520	Apollo_Calib_20240827__AbsoluteIrradiance__103__00-52-02-433.txt	11	380	500	408.341	0.00477885
521	Apollo_Calib_20240827__AbsoluteIrradiance__103__00-52-02-433.txt	11	380	500	408.546	0.00409821
522	Apollo_Calib_20240827__AbsoluteIrradiance__103__00-52-02-433.txt	11	380	500	408.751	0.00444196
523	Apollo_Calib_20240827__AbsoluteIrradiance__103__00-52-02-433.txt	11	380	500	408.956	0.00273488
524	Apollo_Calib_20240827__AbsoluteIrradiance__103__00-52-02-433.txt	11	380	500	409.16	0.00410437
525	Apollo_Calib_20240827__AbsoluteIrradiance__103__00-52-02-433.txt	11	380	500	409.365	0.00342202
526	Apollo_Calib_20240827__AbsoluteIrradiance__103__00-52-02-433.txt	11	380	500	409.57	0.00273899
527	Apollo_Calib_20240827__AbsoluteIrradiance__103__00-52-02-433.txt	11	380	500	409.774	0.00342544
528	Apollo_Calib_20240827__AbsoluteIrradiance__103__00-52-02-433.txt	11	380	500	409.979	0.00514073
529	Apollo_Calib_20240827__AbsoluteIrradiance__103__00-52-02-433.txt	11	380	500	410.184	0.00445753
530	Apollo_Calib_20240827__AbsoluteIrradiance__103__00-52-02-433.txt	11	380	500	410.388	0.000686115
531	Apollo_Calib_20240827__AbsoluteIrradiance__103__00-52-02-433.txt	11	380	500	410.593	0.00514843
532	Apollo_Calib_20240827__AbsoluteIrradiance__103__00-52-02-433.txt	11	380	500	410.798	0.0041208
533	Apollo_Calib_20240827__AbsoluteIrradiance__103__00-52-02-433.txt	11	380	500	411.002	0.00412285
534	Apollo_Calib_20240827__AbsoluteIrradiance__103__00-52-02-433.txt	11	380	500	411.207	0.00309368
535	Apollo_Calib_20240827__AbsoluteIrradiance__103__00-52-02-433.txt	11	380	500	411.411	0.00137565
536	Apollo_Calib_20240827__AbsoluteIrradiance__103__00-52-02-433.txt	11	380	500	411.616	0.00275267
537	Apollo_Calib_20240827__AbsoluteIrradiance__103__00-52-02-433.txt	11	380	500	411.82	0.00275404
538	Apollo_Calib_20240827__AbsoluteIrradiance__103__00-52-02-433.txt	11	380	500	412.025	0.00378869
539	Apollo_Calib_20240827__AbsoluteIrradiance__103__00-52-02-433.txt	11	380	500	412.229	0.000344597
540	Apollo_Calib_20240827__AbsoluteIrradiance__103__00-52-02-433.txt	11	380	500	412.434	0.00517152
541	Apollo_Calib_20240827__AbsoluteIrradiance__103__00-52-02-433.txt	11	380	500	412.638	0.00344938
542	Apollo_Calib_20240827__AbsoluteIrradiance__103__00-52-02-433.txt	11	380	500	412.843	0.0034511
543	Apollo_Calib_20240827__AbsoluteIrradiance__103__00-52-02-433.txt	11	380	500	413.047	0.00483392
544	Apollo_Calib_20240827__AbsoluteIrradiance__103__00-52-02-433.txt	11	380	500	413.252	0
545	Apollo_Calib_20240827__AbsoluteIrradiance__103__00-52-02-433.txt	11	380	500	413.456	0.000691244
546	Apollo_Calib_20240827__AbsoluteIrradiance__103__00-52-02-433.txt	11	380	500	413.66	0.00380372
547	Apollo_Calib_20240827__AbsoluteIrradiance__103__00-52-02-433.txt	11	380	500	413.865	0.00242175
548	Apollo_Calib_20240827__AbsoluteIrradiance__103__00-52-02-433.txt	11	380	500	414.069	0.00449975
549	Apollo_Calib_20240827__AbsoluteIrradiance__103__00-52-02-433.txt	11	380	500	414.273	0.00207783
550	Apollo_Calib_20240827__AbsoluteIrradiance__103__00-52-02-433.txt	11	380	500	414.478	0.000692953
551	Apollo_Calib_20240827__AbsoluteIrradiance__103__00-52-02-433.txt	11	380	500	414.682	0.00103994
552	Apollo_Calib_20240827__AbsoluteIrradiance__103__00-52-02-433.txt	11	380	500	414.886	-0.00104045
553	Apollo_Calib_20240827__AbsoluteIrradiance__103__00-52-02-433.txt	11	380	500	415.091	0
554	Apollo_Calib_20240827__AbsoluteIrradiance__103__00-52-02-433.txt	11	380	500	415.295	0
555	Apollo_Calib_20240827__AbsoluteIrradiance__103__00-52-02-433.txt	11	380	500	415.499	0.0034733
556	Apollo_Calib_20240827__AbsoluteIrradiance__103__00-52-02-433.txt	11	380	500	415.703	-0.000695001
557	Apollo_Calib_20240827__AbsoluteIrradiance__103__00-52-02-433.txt	11	380	500	415.908	0.00139069
558	Apollo_Calib_20240827__AbsoluteIrradiance__103__00-52-02-433.txt	11	380	500	416.112	-0.00104353
559	Apollo_Calib_20240827__AbsoluteIrradiance__103__00-52-02-433.txt	11	380	500	416.316	0.00348013
560	Apollo_Calib_20240827__AbsoluteIrradiance__103__00-52-02-433.txt	11	380	500	416.52	0.00313365
561	Apollo_Calib_20240827__AbsoluteIrradiance__103__00-52-02-433.txt	11	380	500	416.724	0.00278683
562	Apollo_Calib_20240827__AbsoluteIrradiance__103__00-52-02-433.txt	11	380	500	416.929	0
563	Apollo_Calib_20240827__AbsoluteIrradiance__103__00-52-02-433.txt	11	380	500	417.133	0.00348696
564	Apollo_Calib_20240827__AbsoluteIrradiance__103__00-52-02-433.txt	11	380	500	417.337	0.00139547
565	Apollo_Calib_20240827__AbsoluteIrradiance__103__00-52-02-433.txt	11	380	500	417.541	0.000698074
566	Apollo_Calib_20240827__AbsoluteIrradiance__103__00-52-02-433.txt	11	380	500	417.745	0
567	Apollo_Calib_20240827__AbsoluteIrradiance__103__00-52-02-433.txt	11	380	500	417.949	0.00279502
568	Apollo_Calib_20240827__AbsoluteIrradiance__103__00-52-02-433.txt	11	380	500	418.153	0.00174774
569	Apollo_Calib_20240827__AbsoluteIrradiance__103__00-52-02-433.txt	11	380	500	418.357	0
570	Apollo_Calib_20240827__AbsoluteIrradiance__103__00-52-02-433.txt	11	380	500	418.561	0.00419868
571	Apollo_Calib_20240827__AbsoluteIrradiance__103__00-52-02-433.txt	11	380	500	418.765	0.0017503
572	Apollo_Calib_20240827__AbsoluteIrradiance__103__00-52-02-433.txt	11	380	500	418.969	0.00490323
573	Apollo_Calib_20240827__AbsoluteIrradiance__103__00-52-02-433.txt	11	380	500	419.173	0.00175201
574	Apollo_Calib_20240827__AbsoluteIrradiance__103__00-52-02-433.txt	11	380	500	419.377	-0.000350572
575	Apollo_Calib_20240827__AbsoluteIrradiance__103__00-52-02-433.txt	11	380	500	419.581	0.00385817
576	Apollo_Calib_20240827__AbsoluteIrradiance__103__00-52-02-433.txt	11	380	500	419.785	0.00140365
577	Apollo_Calib_20240827__AbsoluteIrradiance__103__00-52-02-433.txt	11	380	500	419.989	0
578	Apollo_Calib_20240827__AbsoluteIrradiance__103__00-52-02-433.txt	11	380	500	420.193	0.000702508
579	Apollo_Calib_20240827__AbsoluteIrradiance__103__00-52-02-433.txt	11	380	500	420.397	0.0014057
580	Apollo_Calib_20240827__AbsoluteIrradiance__103__00-52-02-433.txt	11	380	500	420.601	0.00246116
581	Apollo_Calib_20240827__AbsoluteIrradiance__103__00-52-02-433.txt	11	380	500	420.804	0.00246235
582	Apollo_Calib_20240827__AbsoluteIrradiance__103__00-52-02-433.txt	11	380	500	421.008	0.00175968
583	Apollo_Calib_20240827__AbsoluteIrradiance__103__00-52-02-433.txt	11	380	500	421.212	0.00211263
584	Apollo_Calib_20240827__AbsoluteIrradiance__103__00-52-02-433.txt	11	380	500	421.416	0.00317049
585	Apollo_Calib_20240827__AbsoluteIrradiance__103__00-52-02-433.txt	11	380	500	421.62	0.000704894
586	Apollo_Calib_20240827__AbsoluteIrradiance__103__00-52-02-433.txt	11	380	500	421.823	0.00176308
587	Apollo_Calib_20240827__AbsoluteIrradiance__103__00-52-02-433.txt	11	380	500	422.027	0.00388066
588	Apollo_Calib_20240827__AbsoluteIrradiance__103__00-52-02-433.txt	11	380	500	422.231	0.0024707
589	Apollo_Calib_20240827__AbsoluteIrradiance__103__00-52-02-433.txt	11	380	500	422.435	0.00105938
590	Apollo_Calib_20240827__AbsoluteIrradiance__103__00-52-02-433.txt	11	380	500	422.638	0.00176649
591	Apollo_Calib_20240827__AbsoluteIrradiance__103__00-52-02-433.txt	11	380	500	422.842	-0.000353468
592	Apollo_Calib_20240827__AbsoluteIrradiance__103__00-52-02-433.txt	11	380	500	423.046	0.000353639
593	Apollo_Calib_20240827__AbsoluteIrradiance__103__00-52-02-433.txt	11	380	500	423.249	0.00318428
594	Apollo_Calib_20240827__AbsoluteIrradiance__103__00-52-02-433.txt	11	380	500	423.453	0.00318581
595	Apollo_Calib_20240827__AbsoluteIrradiance__103__00-52-02-433.txt	11	380	500	423.657	0.0028332
596	Apollo_Calib_20240827__AbsoluteIrradiance__103__00-52-02-433.txt	11	380	500	423.86	0.000708639
597	Apollo_Calib_20240827__AbsoluteIrradiance__103__00-52-02-433.txt	11	380	500	424.064	0.00106347
598	Apollo_Calib_20240827__AbsoluteIrradiance__103__00-52-02-433.txt	11	380	500	424.268	0.00319194
599	Apollo_Calib_20240827__AbsoluteIrradiance__103__00-52-02-433.txt	11	380	500	424.471	0.00070966
600	Apollo_Calib_20240827__AbsoluteIrradiance__103__00-52-02-433.txt	11	380	500	424.675	0.00390501
601	Apollo_Calib_20240827__AbsoluteIrradiance__103__00-52-02-433.txt	11	380	500	424.878	0.00426204
602	Apollo_Calib_20240827__AbsoluteIrradiance__103__00-52-02-433.txt	11	380	500	425.082	0.00213204
603	Apollo_Calib_20240827__AbsoluteIrradiance__103__00-52-02-433.txt	11	380	500	425.285	0.00248857
604	Apollo_Calib_20240827__AbsoluteIrradiance__103__00-52-02-433.txt	11	380	500	425.489	0.00320113
605	Apollo_Calib_20240827__AbsoluteIrradiance__103__00-52-02-433.txt	11	380	500	425.692	0.000355851
606	Apollo_Calib_20240827__AbsoluteIrradiance__103__00-52-02-433.txt	11	380	500	425.896	0
607	Apollo_Calib_20240827__AbsoluteIrradiance__103__00-52-02-433.txt	11	380	500	426.099	0.00320572
608	Apollo_Calib_20240827__AbsoluteIrradiance__103__00-52-02-433.txt	11	380	500	426.303	0.000356361
609	Apollo_Calib_20240827__AbsoluteIrradiance__103__00-52-02-433.txt	11	380	500	426.506	0.000356531
610	Apollo_Calib_20240827__AbsoluteIrradiance__103__00-52-02-433.txt	11	380	500	426.71	0.00285361
611	Apollo_Calib_20240827__AbsoluteIrradiance__103__00-52-02-433.txt	11	380	500	426.913	0.00392559
612	Apollo_Calib_20240827__AbsoluteIrradiance__103__00-52-02-433.txt	11	380	500	427.116	0.00321337
613	Apollo_Calib_20240827__AbsoluteIrradiance__103__00-52-02-433.txt	11	380	500	427.32	0.00178606
614	Apollo_Calib_20240827__AbsoluteIrradiance__103__00-52-02-433.txt	11	380	500	427.523	0.00178691
615	Apollo_Calib_20240827__AbsoluteIrradiance__103__00-52-02-433.txt	11	380	500	427.726	0.00286041
616	Apollo_Calib_20240827__AbsoluteIrradiance__103__00-52-02-433.txt	11	380	500	427.93	-0.000715443
617	Apollo_Calib_20240827__AbsoluteIrradiance__103__00-52-02-433.txt	11	380	500	428.133	0.00107367
618	Apollo_Calib_20240827__AbsoluteIrradiance__103__00-52-02-433.txt	11	380	500	428.336	0
619	Apollo_Calib_20240827__AbsoluteIrradiance__103__00-52-02-433.txt	11	380	500	428.54	-0.000716463
620	Apollo_Calib_20240827__AbsoluteIrradiance__103__00-52-02-433.txt	11	380	500	428.743	0.00250881
621	Apollo_Calib_20240827__AbsoluteIrradiance__103__00-52-02-433.txt	11	380	500	428.946	0.00215142
622	Apollo_Calib_20240827__AbsoluteIrradiance__103__00-52-02-433.txt	11	380	500	429.149	0.0017937
623	Apollo_Calib_20240827__AbsoluteIrradiance__103__00-52-02-433.txt	11	380	500	429.353	0.00287129
624	Apollo_Calib_20240827__AbsoluteIrradiance__103__00-52-02-433.txt	11	380	500	429.556	0.000718161
625	Apollo_Calib_20240827__AbsoluteIrradiance__103__00-52-02-433.txt	11	380	500	429.759	0.001437
626	Apollo_Calib_20240827__AbsoluteIrradiance__103__00-52-02-433.txt	11	380	500	429.962	-0.00071884
627	Apollo_Calib_20240827__AbsoluteIrradiance__103__00-52-02-433.txt	11	380	500	430.165	0.00071918
628	Apollo_Calib_20240827__AbsoluteIrradiance__103__00-52-02-433.txt	11	380	500	430.368	0.00107928
629	Apollo_Calib_20240827__AbsoluteIrradiance__103__00-52-02-433.txt	11	380	500	430.571	0.00287943
630	Apollo_Calib_20240827__AbsoluteIrradiance__103__00-52-02-433.txt	11	380	500	430.775	0.0032409
631	Apollo_Calib_20240827__AbsoluteIrradiance__103__00-52-02-433.txt	11	380	500	430.978	0.00108081
632	Apollo_Calib_20240827__AbsoluteIrradiance__103__00-52-02-433.txt	11	380	500	431.181	0.00216263
633	Apollo_Calib_20240827__AbsoluteIrradiance__103__00-52-02-433.txt	11	380	500	431.384	0.00216365
634	Apollo_Calib_20240827__AbsoluteIrradiance__103__00-52-02-433.txt	11	380	500	431.587	0.00144311
635	Apollo_Calib_20240827__AbsoluteIrradiance__103__00-52-02-433.txt	11	380	500	431.79	0.00180474
636	Apollo_Calib_20240827__AbsoluteIrradiance__103__00-52-02-433.txt	11	380	500	431.993	0.00252783
637	Apollo_Calib_20240827__AbsoluteIrradiance__103__00-52-02-433.txt	11	380	500	432.196	0.00180644
638	Apollo_Calib_20240827__AbsoluteIrradiance__103__00-52-02-433.txt	11	380	500	432.399	0.00144583
639	Apollo_Calib_20240827__AbsoluteIrradiance__103__00-52-02-433.txt	11	380	500	432.602	0.00361627
640	Apollo_Calib_20240827__AbsoluteIrradiance__103__00-52-02-433.txt	11	380	500	432.805	0.00108539
641	Apollo_Calib_20240827__AbsoluteIrradiance__103__00-52-02-433.txt	11	380	500	433.008	0.00253376
642	Apollo_Calib_20240827__AbsoluteIrradiance__103__00-52-02-433.txt	11	380	500	433.211	0
643	Apollo_Calib_20240827__AbsoluteIrradiance__103__00-52-02-433.txt	11	380	500	433.414	0.00289845
644	Apollo_Calib_20240827__AbsoluteIrradiance__103__00-52-02-433.txt	11	380	500	433.616	0.0028998
645	Apollo_Calib_20240827__AbsoluteIrradiance__103__00-52-02-433.txt	11	380	500	433.819	0.00290115
646	Apollo_Calib_20240827__AbsoluteIrradiance__103__00-52-02-433.txt	11	380	500	434.022	-0.00217688
647	Apollo_Calib_20240827__AbsoluteIrradiance__103__00-52-02-433.txt	11	380	500	434.225	0.00326685
648	Apollo_Calib_20240827__AbsoluteIrradiance__103__00-52-02-433.txt	11	380	500	434.428	0.00508415
649	Apollo_Calib_20240827__AbsoluteIrradiance__103__00-52-02-433.txt	11	380	500	434.631	0.00617649
650	Apollo_Calib_20240827__AbsoluteIrradiance__103__00-52-02-433.txt	11	380	500	434.833	0.00218095
651	Apollo_Calib_20240827__AbsoluteIrradiance__103__00-52-02-433.txt	11	380	500	435.036	0.00145465
652	Apollo_Calib_20240827__AbsoluteIrradiance__103__00-52-02-433.txt	11	380	500	435.239	0.00472981
653	Apollo_Calib_20240827__AbsoluteIrradiance__103__00-52-02-433.txt	11	380	500	435.442	0.00218401
654	Apollo_Calib_20240827__AbsoluteIrradiance__103__00-52-02-433.txt	11	380	500	435.645	0.000728342
655	Apollo_Calib_20240827__AbsoluteIrradiance__103__00-52-02-433.txt	11	380	500	435.847	0.0018217
656	Apollo_Calib_20240827__AbsoluteIrradiance__103__00-52-02-433.txt	11	380	500	436.05	0.00437411
657	Apollo_Calib_20240827__AbsoluteIrradiance__103__00-52-02-433.txt	11	380	500	436.253	0.00437615
658	Apollo_Calib_20240827__AbsoluteIrradiance__103__00-52-02-433.txt	11	380	500	436.455	0.000729696
659	Apollo_Calib_20240827__AbsoluteIrradiance__103__00-52-02-433.txt	11	380	500	436.658	0.00182509
660	Apollo_Calib_20240827__AbsoluteIrradiance__103__00-52-02-433.txt	11	380	500	436.861	0.00511262
661	Apollo_Calib_20240827__AbsoluteIrradiance__103__00-52-02-433.txt	11	380	500	437.063	0.00109607
662	Apollo_Calib_20240827__AbsoluteIrradiance__103__00-52-02-433.txt	11	380	500	437.266	0.00182763
663	Apollo_Calib_20240827__AbsoluteIrradiance__103__00-52-02-433.txt	11	380	500	437.468	0.00511973
664	Apollo_Calib_20240827__AbsoluteIrradiance__103__00-52-02-433.txt	11	380	500	437.671	0.00658556
665	Apollo_Calib_20240827__AbsoluteIrradiance__103__00-52-02-433.txt	11	380	500	437.874	0.00256224
666	Apollo_Calib_20240827__AbsoluteIrradiance__103__00-52-02-433.txt	11	380	500	438.076	0
667	Apollo_Calib_20240827__AbsoluteIrradiance__103__00-52-02-433.txt	11	380	500	438.279	0.000732745
668	Apollo_Calib_20240827__AbsoluteIrradiance__103__00-52-02-433.txt	11	380	500	438.481	0.00293233
669	Apollo_Calib_20240827__AbsoluteIrradiance__103__00-52-02-433.txt	11	380	500	438.684	0.00146684
670	Apollo_Calib_20240827__AbsoluteIrradiance__103__00-52-02-433.txt	11	380	500	438.886	0.00330192
671	Apollo_Calib_20240827__AbsoluteIrradiance__103__00-52-02-433.txt	11	380	500	439.089	0
672	Apollo_Calib_20240827__AbsoluteIrradiance__103__00-52-02-433.txt	11	380	500	439.291	0.00220331
673	Apollo_Calib_20240827__AbsoluteIrradiance__103__00-52-02-433.txt	11	380	500	439.494	0.00404127
674	Apollo_Calib_20240827__AbsoluteIrradiance__103__00-52-02-433.txt	11	380	500	439.696	0.000735114
675	Apollo_Calib_20240827__AbsoluteIrradiance__103__00-52-02-433.txt	11	380	500	439.899	0.00294181
676	Apollo_Calib_20240827__AbsoluteIrradiance__103__00-52-02-433.txt	11	380	500	440.101	0.00294317
677	Apollo_Calib_20240827__AbsoluteIrradiance__103__00-52-02-433.txt	11	380	500	440.303	0.000368065
678	Apollo_Calib_20240827__AbsoluteIrradiance__103__00-52-02-433.txt	11	380	500	440.506	0.00368234
679	Apollo_Calib_20240827__AbsoluteIrradiance__103__00-52-02-433.txt	11	380	500	440.708	0.00405243
680	Apollo_Calib_20240827__AbsoluteIrradiance__103__00-52-02-433.txt	11	380	500	440.91	0.00331715
681	Apollo_Calib_20240827__AbsoluteIrradiance__103__00-52-02-433.txt	11	380	500	441.113	0.00258119
682	Apollo_Calib_20240827__AbsoluteIrradiance__103__00-52-02-433.txt	11	380	500	441.315	0.00405802
683	Apollo_Calib_20240827__AbsoluteIrradiance__103__00-52-02-433.txt	11	380	500	441.517	0.00221448
684	Apollo_Calib_20240827__AbsoluteIrradiance__103__00-52-02-433.txt	11	380	500	441.72	0.00443099
685	Apollo_Calib_20240827__AbsoluteIrradiance__103__00-52-02-433.txt	11	380	500	441.922	0.00295534
686	Apollo_Calib_20240827__AbsoluteIrradiance__103__00-52-02-433.txt	11	380	500	442.124	0.00147835
687	Apollo_Calib_20240827__AbsoluteIrradiance__103__00-52-02-433.txt	11	380	500	442.326	0.00443707
688	Apollo_Calib_20240827__AbsoluteIrradiance__103__00-52-02-433.txt	11	380	500	442.529	0.00480903
689	Apollo_Calib_20240827__AbsoluteIrradiance__103__00-52-02-433.txt	11	380	500	442.731	0.00148038
690	Apollo_Calib_20240827__AbsoluteIrradiance__103__00-52-02-433.txt	11	380	500	442.933	0.00518368
691	Apollo_Calib_20240827__AbsoluteIrradiance__103__00-52-02-433.txt	11	380	500	443.135	0.00333389
692	Apollo_Calib_20240827__AbsoluteIrradiance__103__00-52-02-433.txt	11	380	500	443.337	0.00296481
693	Apollo_Calib_20240827__AbsoluteIrradiance__103__00-52-02-433.txt	11	380	500	443.539	0.00333693
694	Apollo_Calib_20240827__AbsoluteIrradiance__103__00-52-02-433.txt	11	380	500	443.742	0.00111282
695	Apollo_Calib_20240827__AbsoluteIrradiance__103__00-52-02-433.txt	11	380	500	443.944	0.00371108
696	Apollo_Calib_20240827__AbsoluteIrradiance__103__00-52-02-433.txt	11	380	500	444.146	0.00185639
697	Apollo_Calib_20240827__AbsoluteIrradiance__103__00-52-02-433.txt	11	380	500	444.348	0.00222868
698	Apollo_Calib_20240827__AbsoluteIrradiance__103__00-52-02-433.txt	11	380	500	444.55	0.00222969
699	Apollo_Calib_20240827__AbsoluteIrradiance__103__00-52-02-433.txt	11	380	500	444.752	0.00334605
700	Apollo_Calib_20240827__AbsoluteIrradiance__103__00-52-02-433.txt	11	380	500	444.954	0.000743905
701	Apollo_Calib_20240827__AbsoluteIrradiance__103__00-52-02-433.txt	11	380	500	445.156	0.00409333
702	Apollo_Calib_20240827__AbsoluteIrradiance__103__00-52-02-433.txt	11	380	500	445.358	0.00148916
703	Apollo_Calib_20240827__AbsoluteIrradiance__103__00-52-02-433.txt	11	380	500	445.56	0.0063318
704	Apollo_Calib_20240827__AbsoluteIrradiance__103__00-52-02-433.txt	11	380	500	445.762	0.00372628
705	Apollo_Calib_20240827__AbsoluteIrradiance__103__00-52-02-433.txt	11	380	500	445.964	0.00111839
706	Apollo_Calib_20240827__AbsoluteIrradiance__103__00-52-02-433.txt	11	380	500	446.166	0.00335669
707	Apollo_Calib_20240827__AbsoluteIrradiance__103__00-52-02-433.txt	11	380	500	446.368	0.00373134
708	Apollo_Calib_20240827__AbsoluteIrradiance__103__00-52-02-433.txt	11	380	500	446.57	0.00410634
709	Apollo_Calib_20240827__AbsoluteIrradiance__103__00-52-02-433.txt	11	380	500	446.772	0.00298778
710	Apollo_Calib_20240827__AbsoluteIrradiance__103__00-52-02-433.txt	11	380	500	446.974	0.00261549
711	Apollo_Calib_20240827__AbsoluteIrradiance__103__00-52-02-433.txt	11	380	500	447.175	0.00261666
712	Apollo_Calib_20240827__AbsoluteIrradiance__103__00-52-02-433.txt	11	380	500	447.377	0.00224387
713	Apollo_Calib_20240827__AbsoluteIrradiance__103__00-52-02-433.txt	11	380	500	447.579	0.00336732
714	Apollo_Calib_20240827__AbsoluteIrradiance__103__00-52-02-433.txt	11	380	500	447.781	0.000748631
715	Apollo_Calib_20240827__AbsoluteIrradiance__103__00-52-02-433.txt	11	380	500	447.983	0.00449381
716	Apollo_Calib_20240827__AbsoluteIrradiance__103__00-52-02-433.txt	11	380	500	448.184	0.00337187
717	Apollo_Calib_20240827__AbsoluteIrradiance__103__00-52-02-433.txt	11	380	500	448.386	0.00487268
718	Apollo_Calib_20240827__AbsoluteIrradiance__103__00-52-02-433.txt	11	380	500	448.588	0.000749981
719	Apollo_Calib_20240827__AbsoluteIrradiance__103__00-52-02-433.txt	11	380	500	448.79	0.00300127
720	Apollo_Calib_20240827__AbsoluteIrradiance__103__00-52-02-433.txt	11	380	500	448.991	0.00225196
721	Apollo_Calib_20240827__AbsoluteIrradiance__103__00-52-02-433.txt	11	380	500	449.193	0.00262847
722	Apollo_Calib_20240827__AbsoluteIrradiance__103__00-52-02-433.txt	11	380	500	449.395	0.00225399
723	Apollo_Calib_20240827__AbsoluteIrradiance__103__00-52-02-433.txt	11	380	500	449.597	0.00526167
724	Apollo_Calib_20240827__AbsoluteIrradiance__103__00-52-02-433.txt	11	380	500	449.798	0.00300801
725	Apollo_Calib_20240827__AbsoluteIrradiance__103__00-52-02-433.txt	11	380	500	450	0.00376171
726	Apollo_Calib_20240827__AbsoluteIrradiance__103__00-52-02-433.txt	11	380	500	450.202	0.00225804
727	Apollo_Calib_20240827__AbsoluteIrradiance__103__00-52-02-433.txt	11	380	500	450.403	0.00376507
728	Apollo_Calib_20240827__AbsoluteIrradiance__103__00-52-02-433.txt	11	380	500	450.605	0.00414344
729	Apollo_Calib_20240827__AbsoluteIrradiance__103__00-52-02-433.txt	11	380	500	450.806	0.00414529
730	Apollo_Calib_20240827__AbsoluteIrradiance__103__00-52-02-433.txt	11	380	500	451.008	-0.000377013
731	Apollo_Calib_20240827__AbsoluteIrradiance__103__00-52-02-433.txt	11	380	500	451.21	0.00226309
732	Apollo_Calib_20240827__AbsoluteIrradiance__103__00-52-02-433.txt	11	380	500	451.411	0.0015094
733	Apollo_Calib_20240827__AbsoluteIrradiance__103__00-52-02-433.txt	11	380	500	451.613	0.00339767
734	Apollo_Calib_20240827__AbsoluteIrradiance__103__00-52-02-433.txt	11	380	500	451.814	0.00490993
735	Apollo_Calib_20240827__AbsoluteIrradiance__103__00-52-02-433.txt	11	380	500	452.016	0.00453427
736	Apollo_Calib_20240827__AbsoluteIrradiance__103__00-52-02-433.txt	11	380	500	452.217	0.00302419
737	Apollo_Calib_20240827__AbsoluteIrradiance__103__00-52-02-433.txt	11	380	500	452.419	0.0052947
738	Apollo_Calib_20240827__AbsoluteIrradiance__103__00-52-02-433.txt	11	380	500	452.62	0.00151344
739	Apollo_Calib_20240827__AbsoluteIrradiance__103__00-52-02-433.txt	11	380	500	452.821	0.0026497
740	Apollo_Calib_20240827__AbsoluteIrradiance__103__00-52-02-433.txt	11	380	500	453.023	0.00568046
741	Apollo_Calib_20240827__AbsoluteIrradiance__103__00-52-02-433.txt	11	380	500	453.224	0.00530412
742	Apollo_Calib_20240827__AbsoluteIrradiance__103__00-52-02-433.txt	11	380	500	453.426	0.00265324
743	Apollo_Calib_20240827__AbsoluteIrradiance__103__00-52-02-433.txt	11	380	500	453.627	0.00151681
744	Apollo_Calib_20240827__AbsoluteIrradiance__103__00-52-02-433.txt	11	380	500	453.828	0.00531119
745	Apollo_Calib_20240827__AbsoluteIrradiance__103__00-52-02-433.txt	11	380	500	454.03	0.00265678
746	Apollo_Calib_20240827__AbsoluteIrradiance__103__00-52-02-433.txt	11	380	500	454.231	0.0049362
747	Apollo_Calib_20240827__AbsoluteIrradiance__103__00-52-02-433.txt	11	380	500	454.432	0.00227925
748	Apollo_Calib_20240827__AbsoluteIrradiance__103__00-52-02-433.txt	11	380	500	454.634	0.00646075
749	Apollo_Calib_20240827__AbsoluteIrradiance__103__00-52-02-433.txt	11	380	500	454.835	0.00342191
750	Apollo_Calib_20240827__AbsoluteIrradiance__103__00-52-02-433.txt	11	380	500	455.036	0.0019019
751	Apollo_Calib_20240827__AbsoluteIrradiance__103__00-52-02-433.txt	11	380	500	455.238	0.00266384
752	Apollo_Calib_20240827__AbsoluteIrradiance__103__00-52-02-433.txt	11	380	500	455.439	0.00685291
753	Apollo_Calib_20240827__AbsoluteIrradiance__103__00-52-02-433.txt	11	380	500	455.64	0.00228531
754	Apollo_Calib_20240827__AbsoluteIrradiance__103__00-52-02-433.txt	11	380	500	455.841	-0.000381053
755	Apollo_Calib_20240827__AbsoluteIrradiance__103__00-52-02-433.txt	11	380	500	456.042	0.00571832
756	Apollo_Calib_20240827__AbsoluteIrradiance__103__00-52-02-433.txt	11	380	500	456.244	0.00266973
757	Apollo_Calib_20240827__AbsoluteIrradiance__103__00-52-02-433.txt	11	380	500	456.445	0.00343402
758	Apollo_Calib_20240827__AbsoluteIrradiance__103__00-52-02-433.txt	11	380	500	456.646	0.000381726
759	Apollo_Calib_20240827__AbsoluteIrradiance__103__00-52-02-433.txt	11	380	500	456.847	0.00229137
760	Apollo_Calib_20240827__AbsoluteIrradiance__103__00-52-02-433.txt	11	380	500	457.048	0.00343856
761	Apollo_Calib_20240827__AbsoluteIrradiance__103__00-52-02-433.txt	11	380	500	457.249	0.00344007
762	Apollo_Calib_20240827__AbsoluteIrradiance__103__00-52-02-433.txt	11	380	500	457.45	0.0107072
763	Apollo_Calib_20240827__AbsoluteIrradiance__103__00-52-02-433.txt	11	380	500	457.651	0.000382566
764	Apollo_Calib_20240827__AbsoluteIrradiance__103__00-52-02-433.txt	11	380	500	457.852	0.00306187
765	Apollo_Calib_20240827__AbsoluteIrradiance__103__00-52-02-433.txt	11	380	500	458.054	0.00114871
766	Apollo_Calib_20240827__AbsoluteIrradiance__103__00-52-02-433.txt	11	380	500	458.255	0.00153228
767	Apollo_Calib_20240827__AbsoluteIrradiance__103__00-52-02-433.txt	11	380	500	458.456	0.00306591
768	Apollo_Calib_20240827__AbsoluteIrradiance__103__00-52-02-433.txt	11	380	500	458.657	0.00268385
769	Apollo_Calib_20240827__AbsoluteIrradiance__103__00-52-02-433.txt	11	380	500	458.858	0.00230145
770	Apollo_Calib_20240827__AbsoluteIrradiance__103__00-52-02-433.txt	11	380	500	459.058	0.00230245
771	Apollo_Calib_20240827__AbsoluteIrradiance__103__00-52-02-433.txt	11	380	500	459.259	0.00230346
772	Apollo_Calib_20240827__AbsoluteIrradiance__103__00-52-02-433.txt	11	380	500	459.46	0.00153631
773	Apollo_Calib_20240827__AbsoluteIrradiance__103__00-52-02-433.txt	11	380	500	459.661	0.00153699
774	Apollo_Calib_20240827__AbsoluteIrradiance__103__00-52-02-433.txt	11	380	500	459.862	0.00653505
775	Apollo_Calib_20240827__AbsoluteIrradiance__103__00-52-02-433.txt	11	380	500	460.063	0.00153833
776	Apollo_Calib_20240827__AbsoluteIrradiance__103__00-52-02-433.txt	11	380	500	460.264	0.00346276
777	Apollo_Calib_20240827__AbsoluteIrradiance__103__00-52-02-433.txt	11	380	500	460.465	0.000384919
778	Apollo_Calib_20240827__AbsoluteIrradiance__103__00-52-02-433.txt	11	380	500	460.666	0.0057763
779	Apollo_Calib_20240827__AbsoluteIrradiance__103__00-52-02-433.txt	11	380	500	460.866	0.000770508
780	Apollo_Calib_20240827__AbsoluteIrradiance__103__00-52-02-433.txt	11	380	500	461.067	0.0034688
781	Apollo_Calib_20240827__AbsoluteIrradiance__103__00-52-02-433.txt	11	380	500	461.268	0.00308472
782	Apollo_Calib_20240827__AbsoluteIrradiance__103__00-52-02-433.txt	11	380	500	461.469	0.00115727
783	Apollo_Calib_20240827__AbsoluteIrradiance__103__00-52-02-433.txt	11	380	500	461.67	0.0015437
784	Apollo_Calib_20240827__AbsoluteIrradiance__103__00-52-02-433.txt	11	380	500	461.87	0.000772186
785	Apollo_Calib_20240827__AbsoluteIrradiance__103__00-52-02-433.txt	11	380	500	462.071	0.00115878
786	Apollo_Calib_20240827__AbsoluteIrradiance__103__00-52-02-433.txt	11	380	500	462.272	-0.000772858
787	Apollo_Calib_20240827__AbsoluteIrradiance__103__00-52-02-433.txt	11	380	500	462.473	0
788	Apollo_Calib_20240827__AbsoluteIrradiance__103__00-52-02-433.txt	11	380	500	462.673	0.00348088
789	Apollo_Calib_20240827__AbsoluteIrradiance__103__00-52-02-433.txt	11	380	500	462.874	0.000773865
790	Apollo_Calib_20240827__AbsoluteIrradiance__103__00-52-02-433.txt	11	380	500	463.075	0.000774201
791	Apollo_Calib_20240827__AbsoluteIrradiance__103__00-52-02-433.txt	11	380	500	463.275	0
792	Apollo_Calib_20240827__AbsoluteIrradiance__103__00-52-02-433.txt	11	380	500	463.476	0.00154974
793	Apollo_Calib_20240827__AbsoluteIrradiance__103__00-52-02-433.txt	11	380	500	463.676	0.00193801
794	Apollo_Calib_20240827__AbsoluteIrradiance__103__00-52-02-433.txt	11	380	500	463.877	0.0027144
795	Apollo_Calib_20240827__AbsoluteIrradiance__103__00-52-02-433.txt	11	380	500	464.078	-0.000387939
796	Apollo_Calib_20240827__AbsoluteIrradiance__103__00-52-02-433.txt	11	380	500	464.278	0.00349295
797	Apollo_Calib_20240827__AbsoluteIrradiance__103__00-52-02-433.txt	11	380	500	464.479	0.000388274
798	Apollo_Calib_20240827__AbsoluteIrradiance__103__00-52-02-433.txt	11	380	500	464.679	0.00271909
799	Apollo_Calib_20240827__AbsoluteIrradiance__103__00-52-02-433.txt	11	380	500	464.88	0.00194305
800	Apollo_Calib_20240827__AbsoluteIrradiance__103__00-52-02-433.txt	11	380	500	465.08	0.00311021
801	Apollo_Calib_20240827__AbsoluteIrradiance__103__00-52-02-433.txt	11	380	500	465.281	0.000388945
802	Apollo_Calib_20240827__AbsoluteIrradiance__103__00-52-02-433.txt	11	380	500	465.481	0.000389112
803	Apollo_Calib_20240827__AbsoluteIrradiance__103__00-52-02-433.txt	11	380	500	465.682	0.000778559
804	Apollo_Calib_20240827__AbsoluteIrradiance__103__00-52-02-433.txt	11	380	500	465.882	0.00116834
805	Apollo_Calib_20240827__AbsoluteIrradiance__103__00-52-02-433.txt	11	380	500	466.083	0.00233769
806	Apollo_Calib_20240827__AbsoluteIrradiance__103__00-52-02-433.txt	11	380	500	466.283	0.00194891
807	Apollo_Calib_20240827__AbsoluteIrradiance__103__00-52-02-433.txt	11	380	500	466.483	0.0023397
808	Apollo_Calib_20240827__AbsoluteIrradiance__103__00-52-02-433.txt	11	380	500	466.684	0
809	Apollo_Calib_20240827__AbsoluteIrradiance__103__00-52-02-433.txt	11	380	500	466.884	-0.000390285
810	Apollo_Calib_20240827__AbsoluteIrradiance__103__00-52-02-433.txt	11	380	500	467.085	0.00156181
811	Apollo_Calib_20240827__AbsoluteIrradiance__103__00-52-02-433.txt	11	380	500	467.285	0.00312496
812	Apollo_Calib_20240827__AbsoluteIrradiance__103__00-52-02-433.txt	11	380	500	467.485	0.000390787
813	Apollo_Calib_20240827__AbsoluteIrradiance__103__00-52-02-433.txt	11	380	500	467.686	0.00117286
814	Apollo_Calib_20240827__AbsoluteIrradiance__103__00-52-02-433.txt	11	380	500	467.886	-0.000782244
815	Apollo_Calib_20240827__AbsoluteIrradiance__103__00-52-02-433.txt	11	380	500	468.086	0.00117387
816	Apollo_Calib_20240827__AbsoluteIrradiance__103__00-52-02-433.txt	11	380	500	468.286	0.00156583
817	Apollo_Calib_20240827__AbsoluteIrradiance__103__00-52-02-433.txt	11	380	500	468.487	0.000783249
818	Apollo_Calib_20240827__AbsoluteIrradiance__103__00-52-02-433.txt	11	380	500	468.687	0.000783583
819	Apollo_Calib_20240827__AbsoluteIrradiance__103__00-52-02-433.txt	11	380	500	468.887	0.000783918
820	Apollo_Calib_20240827__AbsoluteIrradiance__103__00-52-02-433.txt	11	380	500	469.087	0.000784252
821	Apollo_Calib_20240827__AbsoluteIrradiance__103__00-52-02-433.txt	11	380	500	469.287	0.00156917
822	Apollo_Calib_20240827__AbsoluteIrradiance__103__00-52-02-433.txt	11	380	500	469.488	-0.00156985
823	Apollo_Calib_20240827__AbsoluteIrradiance__103__00-52-02-433.txt	11	380	500	469.688	0.00196314
824	Apollo_Calib_20240827__AbsoluteIrradiance__103__00-52-02-433.txt	11	380	500	469.888	0.00314237
825	Apollo_Calib_20240827__AbsoluteIrradiance__103__00-52-02-433.txt	11	380	500	470.088	0.00235778
826	Apollo_Calib_20240827__AbsoluteIrradiance__103__00-52-02-433.txt	11	380	500	470.288	0.00275191
827	Apollo_Calib_20240827__AbsoluteIrradiance__103__00-52-02-433.txt	11	380	500	470.488	0.00275308
828	Apollo_Calib_20240827__AbsoluteIrradiance__103__00-52-02-433.txt	11	380	500	470.688	-0.00118039
829	Apollo_Calib_20240827__AbsoluteIrradiance__103__00-52-02-433.txt	11	380	500	470.888	0
830	Apollo_Calib_20240827__AbsoluteIrradiance__103__00-52-02-433.txt	11	380	500	471.088	0.000393799
831	Apollo_Calib_20240827__AbsoluteIrradiance__103__00-52-02-433.txt	11	380	500	471.288	0.00157586
832	Apollo_Calib_20240827__AbsoluteIrradiance__103__00-52-02-433.txt	11	380	500	471.488	0.00275893
833	Apollo_Calib_20240827__AbsoluteIrradiance__103__00-52-02-433.txt	11	380	500	471.688	0.0015772
834	Apollo_Calib_20240827__AbsoluteIrradiance__103__00-52-02-433.txt	11	380	500	471.888	0
835	Apollo_Calib_20240827__AbsoluteIrradiance__103__00-52-02-433.txt	11	380	500	472.088	0.00197317
836	Apollo_Calib_20240827__AbsoluteIrradiance__103__00-52-02-433.txt	11	380	500	472.288	0.00315842
837	Apollo_Calib_20240827__AbsoluteIrradiance__103__00-52-02-433.txt	11	380	500	472.488	-0.000394969
838	Apollo_Calib_20240827__AbsoluteIrradiance__103__00-52-02-433.txt	11	380	500	472.688	0
839	Apollo_Calib_20240827__AbsoluteIrradiance__103__00-52-02-433.txt	11	380	500	472.888	0.000395303
840	Apollo_Calib_20240827__AbsoluteIrradiance__103__00-52-02-433.txt	11	380	500	473.088	0.00118641
841	Apollo_Calib_20240827__AbsoluteIrradiance__103__00-52-02-433.txt	11	380	500	473.288	0.00158255
842	Apollo_Calib_20240827__AbsoluteIrradiance__103__00-52-02-433.txt	11	380	500	473.488	0.00197903
843	Apollo_Calib_20240827__AbsoluteIrradiance__103__00-52-02-433.txt	11	380	500	473.688	0.00356375
844	Apollo_Calib_20240827__AbsoluteIrradiance__103__00-52-02-433.txt	11	380	500	473.887	0
845	Apollo_Calib_20240827__AbsoluteIrradiance__103__00-52-02-433.txt	11	380	500	474.087	0
846	Apollo_Calib_20240827__AbsoluteIrradiance__103__00-52-02-433.txt	11	380	500	474.287	0.00198236
847	Apollo_Calib_20240827__AbsoluteIrradiance__103__00-52-02-433.txt	11	380	500	474.487	-0.00039664
848	Apollo_Calib_20240827__AbsoluteIrradiance__103__00-52-02-433.txt	11	380	500	474.687	0.00357127
849	Apollo_Calib_20240827__AbsoluteIrradiance__103__00-52-02-433.txt	11	380	500	474.886	0.000396974
850	Apollo_Calib_20240827__AbsoluteIrradiance__103__00-52-02-433.txt	11	380	500	475.086	0.000397141
851	Apollo_Calib_20240827__AbsoluteIrradiance__103__00-52-02-433.txt	11	380	500	475.286	0.00238385
852	Apollo_Calib_20240827__AbsoluteIrradiance__103__00-52-02-433.txt	11	380	500	475.486	0
853	Apollo_Calib_20240827__AbsoluteIrradiance__103__00-52-02-433.txt	11	380	500	475.685	0.000397642
854	Apollo_Calib_20240827__AbsoluteIrradiance__103__00-52-02-433.txt	11	380	500	475.885	-0.000397809
855	Apollo_Calib_20240827__AbsoluteIrradiance__103__00-52-02-433.txt	11	380	500	476.085	0.000795952
856	Apollo_Calib_20240827__AbsoluteIrradiance__103__00-52-02-433.txt	11	380	500	476.284	0.00199071
857	Apollo_Calib_20240827__AbsoluteIrradiance__103__00-52-02-433.txt	11	380	500	476.484	0.000796619
858	Apollo_Calib_20240827__AbsoluteIrradiance__103__00-52-02-433.txt	11	380	500	476.684	0.00318781
859	Apollo_Calib_20240827__AbsoluteIrradiance__103__00-52-02-433.txt	11	380	500	476.883	0.00239186
860	Apollo_Calib_20240827__AbsoluteIrradiance__103__00-52-02-433.txt	11	380	500	477.083	0.00079762
861	Apollo_Calib_20240827__AbsoluteIrradiance__103__00-52-02-433.txt	11	380	500	477.282	-0.000398977
862	Apollo_Calib_20240827__AbsoluteIrradiance__103__00-52-02-433.txt	11	380	500	477.482	0.00279401
863	Apollo_Calib_20240827__AbsoluteIrradiance__103__00-52-02-433.txt	11	380	500	477.681	0.00199655
864	Apollo_Calib_20240827__AbsoluteIrradiance__103__00-52-02-433.txt	11	380	500	477.881	0.00199739
865	Apollo_Calib_20240827__AbsoluteIrradiance__103__00-52-02-433.txt	11	380	500	478.08	-0.000799287
866	Apollo_Calib_20240827__AbsoluteIrradiance__103__00-52-02-433.txt	11	380	500	478.28	-0.000399811
867	Apollo_Calib_20240827__AbsoluteIrradiance__103__00-52-02-433.txt	11	380	500	478.479	0.00199989
868	Apollo_Calib_20240827__AbsoluteIrradiance__103__00-52-02-433.txt	11	380	500	478.679	0.00440159
869	Apollo_Calib_20240827__AbsoluteIrradiance__103__00-52-02-433.txt	11	380	500	478.878	-0.000400311
870	Apollo_Calib_20240827__AbsoluteIrradiance__103__00-52-02-433.txt	11	380	500	479.078	-0.000800956
871	Apollo_Calib_20240827__AbsoluteIrradiance__103__00-52-02-433.txt	11	380	500	479.277	-0.000400644
872	Apollo_Calib_20240827__AbsoluteIrradiance__103__00-52-02-433.txt	11	380	500	479.477	0.000400811
873	Apollo_Calib_20240827__AbsoluteIrradiance__103__00-52-02-433.txt	11	380	500	479.676	0.00280684
874	Apollo_Calib_20240827__AbsoluteIrradiance__103__00-52-02-433.txt	11	380	500	479.875	0.000401144
875	Apollo_Calib_20240827__AbsoluteIrradiance__103__00-52-02-433.txt	11	380	500	480.075	-0.000802623
876	Apollo_Calib_20240827__AbsoluteIrradiance__103__00-52-02-433.txt	11	380	500	480.274	0.00160591
877	Apollo_Calib_20240827__AbsoluteIrradiance__103__00-52-02-433.txt	11	380	500	480.473	0.00281151
878	Apollo_Calib_20240827__AbsoluteIrradiance__103__00-52-02-433.txt	11	380	500	480.673	-0.000401811
879	Apollo_Calib_20240827__AbsoluteIrradiance__103__00-52-02-433.txt	11	380	500	480.872	0.000803955
880	Apollo_Calib_20240827__AbsoluteIrradiance__103__00-52-02-433.txt	11	380	500	481.071	0.00120643
881	Apollo_Calib_20240827__AbsoluteIrradiance__103__00-52-02-433.txt	11	380	500	481.271	0.000804622
882	Apollo_Calib_20240827__AbsoluteIrradiance__103__00-52-02-433.txt	11	380	500	481.47	-0.000402477
883	Apollo_Calib_20240827__AbsoluteIrradiance__103__00-52-02-433.txt	11	380	500	481.669	0.000805288
884	Apollo_Calib_20240827__AbsoluteIrradiance__103__00-52-02-433.txt	11	380	500	481.868	0
885	Apollo_Calib_20240827__AbsoluteIrradiance__103__00-52-02-433.txt	11	380	500	482.067	0
886	Apollo_Calib_20240827__AbsoluteIrradiance__103__00-52-02-433.txt	11	380	500	482.267	0
887	Apollo_Calib_20240827__AbsoluteIrradiance__103__00-52-02-433.txt	11	380	500	482.466	-0.00080662
888	Apollo_Calib_20240827__AbsoluteIrradiance__103__00-52-02-433.txt	11	380	500	482.665	-0.00121043
889	Apollo_Calib_20240827__AbsoluteIrradiance__103__00-52-02-433.txt	11	380	500	482.864	-0.000403643
890	Apollo_Calib_20240827__AbsoluteIrradiance__103__00-52-02-433.txt	11	380	500	483.063	-0.000807618
891	Apollo_Calib_20240827__AbsoluteIrradiance__103__00-52-02-433.txt	11	380	500	483.262	0.000807951
892	Apollo_Calib_20240827__AbsoluteIrradiance__103__00-52-02-433.txt	11	380	500	483.461	0.00242485
893	Apollo_Calib_20240827__AbsoluteIrradiance__103__00-52-02-433.txt	11	380	500	483.661	0.00161724
894	Apollo_Calib_20240827__AbsoluteIrradiance__103__00-52-02-433.txt	11	380	500	483.86	0.000404475
895	Apollo_Calib_20240827__AbsoluteIrradiance__103__00-52-02-433.txt	11	380	500	484.059	0.000809283
896	Apollo_Calib_20240827__AbsoluteIrradiance__103__00-52-02-433.txt	11	380	500	484.258	0.00121442
897	Apollo_Calib_20240827__AbsoluteIrradiance__103__00-52-02-433.txt	11	380	500	484.457	0.00121492
898	Apollo_Calib_20240827__AbsoluteIrradiance__103__00-52-02-433.txt	11	380	500	484.656	0
899	Apollo_Calib_20240827__AbsoluteIrradiance__103__00-52-02-433.txt	11	380	500	484.855	0.00202654
900	Apollo_Calib_20240827__AbsoluteIrradiance__103__00-52-02-433.txt	11	380	500	485.054	-0.00162189
901	Apollo_Calib_20240827__AbsoluteIrradiance__103__00-52-02-433.txt	11	380	500	485.253	-0.00040564
902	Apollo_Calib_20240827__AbsoluteIrradiance__103__00-52-02-433.txt	11	380	500	485.452	-0.000811612
903	Apollo_Calib_20240827__AbsoluteIrradiance__103__00-52-02-433.txt	11	380	500	485.651	0.000405972
904	Apollo_Calib_20240827__AbsoluteIrradiance__103__00-52-02-433.txt	11	380	500	485.849	0.000406138
905	Apollo_Calib_20240827__AbsoluteIrradiance__103__00-52-02-433.txt	11	380	500	486.048	0
906	Apollo_Calib_20240827__AbsoluteIrradiance__103__00-52-02-433.txt	11	380	500	486.247	-0.00121941
907	Apollo_Calib_20240827__AbsoluteIrradiance__103__00-52-02-433.txt	11	380	500	486.446	0.00121991
908	Apollo_Calib_20240827__AbsoluteIrradiance__103__00-52-02-433.txt	11	380	500	486.645	-0.00122041
909	Apollo_Calib_20240827__AbsoluteIrradiance__103__00-52-02-433.txt	11	380	500	486.844	0
910	Apollo_Calib_20240827__AbsoluteIrradiance__103__00-52-02-433.txt	11	380	500	487.043	0.000407136
911	Apollo_Calib_20240827__AbsoluteIrradiance__103__00-52-02-433.txt	11	380	500	487.241	0.0012219
912	Apollo_Calib_20240827__AbsoluteIrradiance__103__00-52-02-433.txt	11	380	500	487.44	0
913	Apollo_Calib_20240827__AbsoluteIrradiance__103__00-52-02-433.txt	11	380	500	487.639	0
914	Apollo_Calib_20240827__AbsoluteIrradiance__103__00-52-02-433.txt	11	380	500	487.838	0.000407801
915	Apollo_Calib_20240827__AbsoluteIrradiance__103__00-52-02-433.txt	11	380	500	488.037	0.000815934
916	Apollo_Calib_20240827__AbsoluteIrradiance__103__00-52-02-433.txt	11	380	500	488.235	0.0024488
917	Apollo_Calib_20240827__AbsoluteIrradiance__103__00-52-02-433.txt	11	380	500	488.434	0.000816598
918	Apollo_Calib_20240827__AbsoluteIrradiance__103__00-52-02-433.txt	11	380	500	488.633	0
919	Apollo_Calib_20240827__AbsoluteIrradiance__103__00-52-02-433.txt	11	380	500	488.831	0.000817262
920	Apollo_Calib_20240827__AbsoluteIrradiance__103__00-52-02-433.txt	11	380	500	489.03	0.00204399
921	Apollo_Calib_20240827__AbsoluteIrradiance__103__00-52-02-433.txt	11	380	500	489.229	0.000408963
922	Apollo_Calib_20240827__AbsoluteIrradiance__103__00-52-02-433.txt	11	380	500	489.427	-0.000818258
923	Apollo_Calib_20240827__AbsoluteIrradiance__103__00-52-02-433.txt	11	380	500	489.626	0.000818591
924	Apollo_Calib_20240827__AbsoluteIrradiance__103__00-52-02-433.txt	11	380	500	489.825	0.00245677
925	Apollo_Calib_20240827__AbsoluteIrradiance__103__00-52-02-433.txt	11	380	500	490.023	0.000409627
926	Apollo_Calib_20240827__AbsoluteIrradiance__103__00-52-02-433.txt	11	380	500	490.222	-0.000409794
927	Apollo_Calib_20240827__AbsoluteIrradiance__103__00-52-02-433.txt	11	380	500	490.42	0.000819918
928	Apollo_Calib_20240827__AbsoluteIrradiance__103__00-52-02-433.txt	11	380	500	490.619	0.00123038
929	Apollo_Calib_20240827__AbsoluteIrradiance__103__00-52-02-433.txt	11	380	500	490.817	0.00123087
930	Apollo_Calib_20240827__AbsoluteIrradiance__103__00-52-02-433.txt	11	380	500	491.016	0
931	Apollo_Calib_20240827__AbsoluteIrradiance__103__00-52-02-433.txt	11	380	500	491.214	0.00205311
932	Apollo_Calib_20240827__AbsoluteIrradiance__103__00-52-02-433.txt	11	380	500	491.413	0
933	Apollo_Calib_20240827__AbsoluteIrradiance__103__00-52-02-433.txt	11	380	500	491.611	0.000410955
934	Apollo_Calib_20240827__AbsoluteIrradiance__103__00-52-02-433.txt	11	380	500	491.81	0.00123336
935	Apollo_Calib_20240827__AbsoluteIrradiance__103__00-52-02-433.txt	11	380	500	492.008	0.00164515
936	Apollo_Calib_20240827__AbsoluteIrradiance__103__00-52-02-433.txt	11	380	500	492.207	0.00164581
937	Apollo_Calib_20240827__AbsoluteIrradiance__103__00-52-02-433.txt	11	380	500	492.405	0.000823237
938	Apollo_Calib_20240827__AbsoluteIrradiance__103__00-52-02-433.txt	11	380	500	492.604	-0.000411785
939	Apollo_Calib_20240827__AbsoluteIrradiance__103__00-52-02-433.txt	11	380	500	492.802	0.000823901
940	Apollo_Calib_20240827__AbsoluteIrradiance__103__00-52-02-433.txt	11	380	500	493	0
941	Apollo_Calib_20240827__AbsoluteIrradiance__103__00-52-02-433.txt	11	380	500	493.199	0.000412282
942	Apollo_Calib_20240827__AbsoluteIrradiance__103__00-52-02-433.txt	11	380	500	493.397	0.00164979
943	Apollo_Calib_20240827__AbsoluteIrradiance__103__00-52-02-433.txt	11	380	500	493.595	0.000825226
944	Apollo_Calib_20240827__AbsoluteIrradiance__103__00-52-02-433.txt	11	380	500	493.794	0.00041278
945	Apollo_Calib_20240827__AbsoluteIrradiance__103__00-52-02-433.txt	11	380	500	493.992	0.00165178
946	Apollo_Calib_20240827__AbsoluteIrradiance__103__00-52-02-433.txt	11	380	500	494.19	0
947	Apollo_Calib_20240827__AbsoluteIrradiance__103__00-52-02-433.txt	11	380	500	494.388	0
948	Apollo_Calib_20240827__AbsoluteIrradiance__103__00-52-02-433.txt	11	380	500	494.587	-0.000413442
949	Apollo_Calib_20240827__AbsoluteIrradiance__103__00-52-02-433.txt	11	380	500	494.785	0.00165443
950	Apollo_Calib_20240827__AbsoluteIrradiance__103__00-52-02-433.txt	11	380	500	494.983	-0.00206887
951	Apollo_Calib_20240827__AbsoluteIrradiance__103__00-52-02-433.txt	11	380	500	495.181	0.000827878
952	Apollo_Calib_20240827__AbsoluteIrradiance__103__00-52-02-433.txt	11	380	500	495.379	0.000414104
953	Apollo_Calib_20240827__AbsoluteIrradiance__103__00-52-02-433.txt	11	380	500	495.578	0
954	Apollo_Calib_20240827__AbsoluteIrradiance__103__00-52-02-433.txt	11	380	500	495.776	0.00124331
955	Apollo_Calib_20240827__AbsoluteIrradiance__103__00-52-02-433.txt	11	380	500	495.974	0.000829204
956	Apollo_Calib_20240827__AbsoluteIrradiance__103__00-52-02-433.txt	11	380	500	496.172	0
957	Apollo_Calib_20240827__AbsoluteIrradiance__103__00-52-02-433.txt	11	380	500	496.37	-0.000414933
958	Apollo_Calib_20240827__AbsoluteIrradiance__103__00-52-02-433.txt	11	380	500	496.568	-0.000415098
959	Apollo_Calib_20240827__AbsoluteIrradiance__103__00-52-02-433.txt	11	380	500	496.766	0.000415264
960	Apollo_Calib_20240827__AbsoluteIrradiance__103__00-52-02-433.txt	11	380	500	496.964	0.000830859
961	Apollo_Calib_20240827__AbsoluteIrradiance__103__00-52-02-433.txt	11	380	500	497.162	0.000415595
962	Apollo_Calib_20240827__AbsoluteIrradiance__103__00-52-02-433.txt	11	380	500	497.36	-0.000831521
963	Apollo_Calib_20240827__AbsoluteIrradiance__103__00-52-02-433.txt	11	380	500	497.558	0.00124778
964	Apollo_Calib_20240827__AbsoluteIrradiance__103__00-52-02-433.txt	11	380	500	497.756	0.00208046
965	Apollo_Calib_20240827__AbsoluteIrradiance__103__00-52-02-433.txt	11	380	500	497.954	0
966	Apollo_Calib_20240827__AbsoluteIrradiance__103__00-52-02-433.txt	11	380	500	498.152	-0.000832845
967	Apollo_Calib_20240827__AbsoluteIrradiance__103__00-52-02-433.txt	11	380	500	498.35	0.000833176
968	Apollo_Calib_20240827__AbsoluteIrradiance__103__00-52-02-433.txt	11	380	500	498.548	0.000416754
969	Apollo_Calib_20240827__AbsoluteIrradiance__103__00-52-02-433.txt	11	380	500	498.746	0.000416919
970	Apollo_Calib_20240827__AbsoluteIrradiance__103__00-52-02-433.txt	11	380	500	498.944	-0.000417085
971	Apollo_Calib_20240827__AbsoluteIrradiance__103__00-52-02-433.txt	11	380	500	499.142	0
972	Apollo_Calib_20240827__AbsoluteIrradiance__103__00-52-02-433.txt	11	380	500	499.34	-0.00125225
973	Apollo_Calib_20240827__AbsoluteIrradiance__103__00-52-02-433.txt	11	380	500	499.538	0.000417581
974	Apollo_Calib_20240827__AbsoluteIrradiance__103__00-52-02-433.txt	11	380	500	499.736	0.000417747
975	Apollo_Calib_20240827__AbsoluteIrradiance__103__00-52-02-433.txt	11	380	500	499.933	0.00167165
976	Apollo_Calib_20240827__AbsoluteIrradiance__103__00-52-02-433.txt	11	380	500	500.131	0.00209038
977	Apollo_Calib_20240827__AbsoluteIrradiance__103__00-52-02-433.txt	11	380	500	500.329	0.000418242
978	Apollo_Calib_20240827__AbsoluteIrradiance__103__00-52-02-433.txt	11	380	500	500.527	0.00167363
979	Apollo_Calib_20240827__AbsoluteIrradiance__103__00-52-02-433.txt	11	380	500	500.725	0.00251144
980	Apollo_Calib_20240827__AbsoluteIrradiance__103__00-52-02-433.txt	11	380	500	500.922	0.00125621
981	Apollo_Calib_20240827__AbsoluteIrradiance__103__00-52-02-433.txt	11	380	500	501.12	0.000418904
982	Apollo_Calib_20240827__AbsoluteIrradiance__103__00-52-02-433.txt	11	380	500	501.318	0.000419069
983	Apollo_Calib_20240827__AbsoluteIrradiance__103__00-52-02-433.txt	11	380	500	501.516	-0.000838469
984	Apollo_Calib_20240827__AbsoluteIrradiance__103__00-52-02-433.txt	11	380	500	501.713	0.000419399
985	Apollo_Calib_20240827__AbsoluteIrradiance__103__00-52-02-433.txt	11	380	500	501.911	-0.00083913
986	Apollo_Calib_20240827__AbsoluteIrradiance__103__00-52-02-433.txt	11	380	500	502.109	-0.00041973
987	Apollo_Calib_20240827__AbsoluteIrradiance__103__00-52-02-433.txt	11	380	500	502.306	0.00083979
988	Apollo_Calib_20240827__AbsoluteIrradiance__103__00-52-02-433.txt	11	380	500	502.504	0.000420061
989	Apollo_Calib_20240827__AbsoluteIrradiance__103__00-52-02-433.txt	11	380	500	502.701	0.000420225
990	Apollo_Calib_20240827__AbsoluteIrradiance__103__00-52-02-433.txt	11	380	500	502.899	0.000420391
991	Apollo_Calib_20240827__AbsoluteIrradiance__103__00-52-02-433.txt	11	380	500	503.097	0.00252334
992	Apollo_Calib_20240827__AbsoluteIrradiance__103__00-52-02-433.txt	11	380	500	503.294	0.000420721
993	Apollo_Calib_20240827__AbsoluteIrradiance__103__00-52-02-433.txt	11	380	500	503.492	-0.000420886
994	Apollo_Calib_20240827__AbsoluteIrradiance__103__00-52-02-433.txt	11	380	500	503.689	0.000421051
995	Apollo_Calib_20240827__AbsoluteIrradiance__103__00-52-02-433.txt	11	380	500	503.887	0.000842433
996	Apollo_Calib_20240827__AbsoluteIrradiance__103__00-52-02-433.txt	11	380	500	504.084	0.00168553
997	Apollo_Calib_20240827__AbsoluteIrradiance__103__00-52-02-433.txt	11	380	500	504.282	0.000843094
998	Apollo_Calib_20240827__AbsoluteIrradiance__103__00-52-02-433.txt	11	380	500	504.479	-0.00126513
999	Apollo_Calib_20240827__AbsoluteIrradiance__103__00-52-02-433.txt	11	380	500	504.677	0
1000	Apollo_Calib_20240827__AbsoluteIrradiance__103__00-52-02-433.txt	11	380	500	504.874	-0.000844083
1001	Apollo_Calib_20240827__AbsoluteIrradiance__103__00-52-02-433.txt	11	380	500	505.072	0.000844414
1002	Apollo_Calib_20240827__AbsoluteIrradiance__103__00-52-02-433.txt	11	380	500	505.269	0.000422372
1003	Apollo_Calib_20240827__AbsoluteIrradiance__103__00-52-02-433.txt	11	380	500	505.466	0.00126761
1004	Apollo_Calib_20240827__AbsoluteIrradiance__103__00-52-02-433.txt	11	380	500	505.664	0.000845404
1005	Apollo_Calib_20240827__AbsoluteIrradiance__103__00-52-02-433.txt	11	380	500	505.861	-0.000845733
1006	Apollo_Calib_20240827__AbsoluteIrradiance__103__00-52-02-433.txt	11	380	500	506.059	-0.000423032
1007	Apollo_Calib_20240827__AbsoluteIrradiance__103__00-52-02-433.txt	11	380	500	506.256	0.000846394
1008	Apollo_Calib_20240827__AbsoluteIrradiance__103__00-52-02-433.txt	11	380	500	506.453	0.000423362
1009	Apollo_Calib_20240827__AbsoluteIrradiance__103__00-52-02-433.txt	11	380	500	506.651	0.00127058
1010	Apollo_Calib_20240827__AbsoluteIrradiance__103__00-52-02-433.txt	11	380	500	506.848	0.00127108
1011	Apollo_Calib_20240827__AbsoluteIrradiance__103__00-52-02-433.txt	11	380	500	507.045	0.000423856
1012	Apollo_Calib_20240827__AbsoluteIrradiance__103__00-52-02-433.txt	11	380	500	507.242	0.000848042
1013	Apollo_Calib_20240827__AbsoluteIrradiance__103__00-52-02-433.txt	11	380	500	507.44	0
1014	Apollo_Calib_20240827__AbsoluteIrradiance__103__00-52-02-433.txt	11	380	500	507.637	0.000848703
1015	Apollo_Calib_20240827__AbsoluteIrradiance__103__00-52-02-433.txt	11	380	500	507.834	0.000424516
1016	Apollo_Calib_20240827__AbsoluteIrradiance__103__00-52-02-433.txt	11	380	500	508.031	0.000849361
1017	Apollo_Calib_20240827__AbsoluteIrradiance__103__00-52-02-433.txt	11	380	500	508.229	-0.000849692
1018	Apollo_Calib_20240827__AbsoluteIrradiance__103__00-52-02-433.txt	11	380	500	508.426	0
1019	Apollo_Calib_20240827__AbsoluteIrradiance__103__00-52-02-433.txt	11	380	500	508.623	0.000850351
1020	Apollo_Calib_20240827__AbsoluteIrradiance__103__00-52-02-433.txt	11	380	500	508.82	-0.00042534
1021	Apollo_Calib_20240827__AbsoluteIrradiance__103__00-52-02-433.txt	11	380	500	509.017	0
1022	Apollo_Calib_20240827__AbsoluteIrradiance__103__00-52-02-433.txt	11	380	500	509.214	0.00042567
1023	Apollo_Calib_20240827__AbsoluteIrradiance__103__00-52-02-433.txt	11	380	500	509.411	0.000425834
1024	Apollo_Calib_20240827__AbsoluteIrradiance__103__00-52-02-433.txt	11	380	500	509.608	-0.000425999
1025	Apollo_Calib_20240827__AbsoluteIrradiance__103__00-52-02-433.txt	11	380	500	509.805	0.000426164
1026	Apollo_Calib_20240827__AbsoluteIrradiance__103__00-52-02-433.txt	11	380	500	510.003	0
1027	Apollo_Calib_20240827__AbsoluteIrradiance__103__00-52-02-433.txt	11	380	500	510.2	-0.000852988
1028	Apollo_Calib_20240827__AbsoluteIrradiance__103__00-52-02-433.txt	11	380	500	510.397	0.000853317
1029	Apollo_Calib_20240827__AbsoluteIrradiance__103__00-52-02-433.txt	11	380	500	510.594	-0.000426823
1030	Apollo_Calib_20240827__AbsoluteIrradiance__103__00-52-02-433.txt	11	380	500	510.791	0
1031	Apollo_Calib_20240827__AbsoluteIrradiance__103__00-52-02-433.txt	11	380	500	510.988	0
1032	Apollo_Calib_20240827__AbsoluteIrradiance__103__00-52-02-433.txt	11	380	500	511.184	0.00128195
1033	Apollo_Calib_20240827__AbsoluteIrradiance__103__00-52-02-433.txt	11	380	500	511.381	0.00128244
1034	Apollo_Calib_20240827__AbsoluteIrradiance__103__00-52-02-433.txt	11	380	500	511.578	-0.000427646
1035	Apollo_Calib_20240827__AbsoluteIrradiance__103__00-52-02-433.txt	11	380	500	511.775	0.000855621
1036	Apollo_Calib_20240827__AbsoluteIrradiance__103__00-52-02-433.txt	11	380	500	511.972	-0.000427975
1037	Apollo_Calib_20240827__AbsoluteIrradiance__103__00-52-02-433.txt	11	380	500	512.169	-0.00042814
1038	Apollo_Calib_20240827__AbsoluteIrradiance__103__00-52-02-433.txt	11	380	500	512.366	0
1039	Apollo_Calib_20240827__AbsoluteIrradiance__103__00-52-02-433.txt	11	380	500	512.563	0.00128541
1040	Apollo_Calib_20240827__AbsoluteIrradiance__103__00-52-02-433.txt	11	380	500	512.76	-0.000857268
1041	Apollo_Calib_20240827__AbsoluteIrradiance__103__00-52-02-433.txt	11	380	500	512.956	0.000428798
1042	Apollo_Calib_20240827__AbsoluteIrradiance__103__00-52-02-433.txt	11	380	500	513.153	0
1043	Apollo_Calib_20240827__AbsoluteIrradiance__103__00-52-02-433.txt	11	380	500	513.35	0
1044	Apollo_Calib_20240827__AbsoluteIrradiance__103__00-52-02-433.txt	11	380	500	513.547	-0.000429292
1045	Apollo_Calib_20240827__AbsoluteIrradiance__103__00-52-02-433.txt	11	380	500	513.744	-0.000429456
1046	Apollo_Calib_20240827__AbsoluteIrradiance__103__00-52-02-433.txt	11	380	500	513.94	-0.00128886
1047	Apollo_Calib_20240827__AbsoluteIrradiance__103__00-52-02-433.txt	11	380	500	514.137	0.00128935
1048	Apollo_Calib_20240827__AbsoluteIrradiance__103__00-52-02-433.txt	11	380	500	514.334	0.00042995
1049	Apollo_Calib_20240827__AbsoluteIrradiance__103__00-52-02-433.txt	11	380	500	514.53	0.000430113
1050	Apollo_Calib_20240827__AbsoluteIrradiance__103__00-52-02-433.txt	11	380	500	514.727	0
1051	Apollo_Calib_20240827__AbsoluteIrradiance__103__00-52-02-433.txt	11	380	500	514.924	0.00172177
1052	Apollo_Calib_20240827__AbsoluteIrradiance__103__00-52-02-433.txt	11	380	500	515.12	-0.000861213
1053	Apollo_Calib_20240827__AbsoluteIrradiance__103__00-52-02-433.txt	11	380	500	515.317	-0.000861543
1054	Apollo_Calib_20240827__AbsoluteIrradiance__103__00-52-02-433.txt	11	380	500	515.514	0.000430936
1055	Apollo_Calib_20240827__AbsoluteIrradiance__103__00-52-02-433.txt	11	380	500	515.71	-0.0004311
1056	Apollo_Calib_20240827__AbsoluteIrradiance__103__00-52-02-433.txt	11	380	500	515.907	0
1057	Apollo_Calib_20240827__AbsoluteIrradiance__103__00-52-02-433.txt	11	380	500	516.103	0
1058	Apollo_Calib_20240827__AbsoluteIrradiance__103__00-52-02-433.txt	11	380	500	516.3	0.000863186
1059	Apollo_Calib_20240827__AbsoluteIrradiance__103__00-52-02-433.txt	11	380	500	516.497	0.000863515
1060	Apollo_Calib_20240827__AbsoluteIrradiance__103__00-52-02-433.txt	11	380	500	516.693	0.00215961
1061	Apollo_Calib_20240827__AbsoluteIrradiance__103__00-52-02-433.txt	11	380	500	516.89	0.000864173
1062	Apollo_Calib_20240827__AbsoluteIrradiance__103__00-52-02-433.txt	11	380	500	517.086	-0.0008645
1063	Apollo_Calib_20240827__AbsoluteIrradiance__103__00-52-02-433.txt	11	380	500	517.283	0.00172966
1064	Apollo_Calib_20240827__AbsoluteIrradiance__103__00-52-02-433.txt	11	380	500	517.479	0.000432579
1065	Apollo_Calib_20240827__AbsoluteIrradiance__103__00-52-02-433.txt	11	380	500	517.676	0
1066	Apollo_Calib_20240827__AbsoluteIrradiance__103__00-52-02-433.txt	11	380	500	517.872	-0.000432907
1067	Apollo_Calib_20240827__AbsoluteIrradiance__103__00-52-02-433.txt	11	380	500	518.068	-0.000433071
1068	Apollo_Calib_20240827__AbsoluteIrradiance__103__00-52-02-433.txt	11	380	500	518.265	0
1069	Apollo_Calib_20240827__AbsoluteIrradiance__103__00-52-02-433.txt	11	380	500	518.461	-0.0004334
1070	Apollo_Calib_20240827__AbsoluteIrradiance__103__00-52-02-433.txt	11	380	500	518.658	0
1071	Apollo_Calib_20240827__AbsoluteIrradiance__103__00-52-02-433.txt	11	380	500	518.854	-0.000433728
1072	Apollo_Calib_20240827__AbsoluteIrradiance__103__00-52-02-433.txt	11	380	500	519.05	-0.000433892
1073	Apollo_Calib_20240827__AbsoluteIrradiance__103__00-52-02-433.txt	11	380	500	519.247	-0.000868113
1074	Apollo_Calib_20240827__AbsoluteIrradiance__103__00-52-02-433.txt	11	380	500	519.443	0.00130266
1075	Apollo_Calib_20240827__AbsoluteIrradiance__103__00-52-02-433.txt	11	380	500	519.639	0.000868768
1076	Apollo_Calib_20240827__AbsoluteIrradiance__103__00-52-02-433.txt	11	380	500	519.836	0.000434549
1077	Apollo_Calib_20240827__AbsoluteIrradiance__103__00-52-02-433.txt	11	380	500	520.032	0.000434713
1078	Apollo_Calib_20240827__AbsoluteIrradiance__103__00-52-02-433.txt	11	380	500	520.228	0.000434877
1079	Apollo_Calib_20240827__AbsoluteIrradiance__103__00-52-02-433.txt	11	380	500	520.424	0.00130512
1080	Apollo_Calib_20240827__AbsoluteIrradiance__103__00-52-02-433.txt	11	380	500	520.621	0.00130562
1081	Apollo_Calib_20240827__AbsoluteIrradiance__103__00-52-02-433.txt	11	380	500	520.817	-0.000435369
1082	Apollo_Calib_20240827__AbsoluteIrradiance__103__00-52-02-433.txt	11	380	500	521.013	0.000435533
1083	Apollo_Calib_20240827__AbsoluteIrradiance__103__00-52-02-433.txt	11	380	500	521.209	0
1084	Apollo_Calib_20240827__AbsoluteIrradiance__103__00-52-02-433.txt	11	380	500	521.405	0.0021793
1085	Apollo_Calib_20240827__AbsoluteIrradiance__103__00-52-02-433.txt	11	380	500	521.601	-0.000436024
1086	Apollo_Calib_20240827__AbsoluteIrradiance__103__00-52-02-433.txt	11	380	500	521.798	0
1087	Apollo_Calib_20240827__AbsoluteIrradiance__103__00-52-02-433.txt	11	380	500	521.994	0.00130906
1088	Apollo_Calib_20240827__AbsoluteIrradiance__103__00-52-02-433.txt	11	380	500	522.19	-0.000873033
1089	Apollo_Calib_20240827__AbsoluteIrradiance__103__00-52-02-433.txt	11	380	500	522.386	-0.00174672
1090	Apollo_Calib_20240827__AbsoluteIrradiance__103__00-52-02-433.txt	11	380	500	522.582	0.00131053
1091	Apollo_Calib_20240827__AbsoluteIrradiance__103__00-52-02-433.txt	11	380	500	522.778	0.000437008
1092	Apollo_Calib_20240827__AbsoluteIrradiance__103__00-52-02-433.txt	11	380	500	522.974	0.000437172
1093	Apollo_Calib_20240827__AbsoluteIrradiance__103__00-52-02-433.txt	11	380	500	523.17	0.000437336
1094	Apollo_Calib_20240827__AbsoluteIrradiance__103__00-52-02-433.txt	11	380	500	523.366	0.0021875
1095	Apollo_Calib_20240827__AbsoluteIrradiance__103__00-52-02-433.txt	11	380	500	523.562	0.00131299
1096	Apollo_Calib_20240827__AbsoluteIrradiance__103__00-52-02-433.txt	11	380	500	523.758	0.000437827
1097	Apollo_Calib_20240827__AbsoluteIrradiance__103__00-52-02-433.txt	11	380	500	523.954	-0.000875983
1098	Apollo_Calib_20240827__AbsoluteIrradiance__103__00-52-02-433.txt	11	380	500	524.15	0.00087631
1099	Apollo_Calib_20240827__AbsoluteIrradiance__103__00-52-02-433.txt	11	380	500	524.346	0.000876638
1100	Apollo_Calib_20240827__AbsoluteIrradiance__103__00-52-02-433.txt	11	380	500	524.542	0
1101	Apollo_Calib_20240827__AbsoluteIrradiance__103__00-52-02-433.txt	11	380	500	524.738	0
1102	Apollo_Calib_20240827__AbsoluteIrradiance__103__00-52-02-433.txt	11	380	500	524.934	0.000877621
1103	Apollo_Calib_20240827__AbsoluteIrradiance__103__00-52-02-433.txt	11	380	500	525.129	0.000438974
1104	Apollo_Calib_20240827__AbsoluteIrradiance__103__00-52-02-433.txt	11	380	500	525.325	0
1105	Apollo_Calib_20240827__AbsoluteIrradiance__103__00-52-02-433.txt	11	380	500	525.521	0.000878602
1106	Apollo_Calib_20240827__AbsoluteIrradiance__103__00-52-02-433.txt	11	380	500	525.717	0.000439465
1107	Apollo_Calib_20240827__AbsoluteIrradiance__103__00-52-02-433.txt	11	380	500	525.913	0
1108	Apollo_Calib_20240827__AbsoluteIrradiance__103__00-52-02-433.txt	11	380	500	526.109	0.000439793
1109	Apollo_Calib_20240827__AbsoluteIrradiance__103__00-52-02-433.txt	11	380	500	526.304	0.000439956
1110	Apollo_Calib_20240827__AbsoluteIrradiance__103__00-52-02-433.txt	11	380	500	526.5	0.000880239
1111	Apollo_Calib_20240827__AbsoluteIrradiance__103__00-52-02-433.txt	11	380	500	526.696	0.000440283
1112	Apollo_Calib_20240827__AbsoluteIrradiance__103__00-52-02-433.txt	11	380	500	526.892	-0.000440447
1113	Apollo_Calib_20240827__AbsoluteIrradiance__103__00-52-02-433.txt	11	380	500	527.087	0.00044061
1114	Apollo_Calib_20240827__AbsoluteIrradiance__103__00-52-02-433.txt	11	380	500	527.283	-0.000440774
1115	Apollo_Calib_20240827__AbsoluteIrradiance__103__00-52-02-433.txt	11	380	500	527.479	0.00176375
1116	Apollo_Calib_20240827__AbsoluteIrradiance__103__00-52-02-433.txt	11	380	500	527.674	0
1117	Apollo_Calib_20240827__AbsoluteIrradiance__103__00-52-02-433.txt	11	380	500	527.87	0.000441265
1118	Apollo_Calib_20240827__AbsoluteIrradiance__103__00-52-02-433.txt	11	380	500	528.066	0
1119	Apollo_Calib_20240827__AbsoluteIrradiance__103__00-52-02-433.txt	11	380	500	528.261	0.000883183
1120	Apollo_Calib_20240827__AbsoluteIrradiance__103__00-52-02-433.txt	11	380	500	528.457	0.000883511
1121	Apollo_Calib_20240827__AbsoluteIrradiance__103__00-52-02-433.txt	11	380	500	528.653	0.000441919
1122	Apollo_Calib_20240827__AbsoluteIrradiance__103__00-52-02-433.txt	11	380	500	528.848	0
1123	Apollo_Calib_20240827__AbsoluteIrradiance__103__00-52-02-433.txt	11	380	500	529.044	0.000442246
1124	Apollo_Calib_20240827__AbsoluteIrradiance__103__00-52-02-433.txt	11	380	500	529.239	0
1125	Apollo_Calib_20240827__AbsoluteIrradiance__103__00-52-02-433.txt	11	380	500	529.435	0.00132772
1126	Apollo_Calib_20240827__AbsoluteIrradiance__103__00-52-02-433.txt	11	380	500	529.63	0.000442736
1127	Apollo_Calib_20240827__AbsoluteIrradiance__103__00-52-02-433.txt	11	380	500	529.826	0.0017716
1128	Apollo_Calib_20240827__AbsoluteIrradiance__103__00-52-02-433.txt	11	380	500	530.021	0.000443063
1129	Apollo_Calib_20240827__AbsoluteIrradiance__103__00-52-02-433.txt	11	380	500	530.217	0.000886454
1130	Apollo_Calib_20240827__AbsoluteIrradiance__103__00-52-02-433.txt	11	380	500	530.412	0
1131	Apollo_Calib_20240827__AbsoluteIrradiance__103__00-52-02-433.txt	11	380	500	530.608	-0.000443554
1132	Apollo_Calib_20240827__AbsoluteIrradiance__103__00-52-02-433.txt	11	380	500	530.803	0.000443717
1133	Apollo_Calib_20240827__AbsoluteIrradiance__103__00-52-02-433.txt	11	380	500	530.999	0.00044388
1134	Apollo_Calib_20240827__AbsoluteIrradiance__103__00-52-02-433.txt	11	380	500	531.194	-0.000888087
1135	Apollo_Calib_20240827__AbsoluteIrradiance__103__00-52-02-433.txt	11	380	500	531.389	0.000888413
1136	Apollo_Calib_20240827__AbsoluteIrradiance__103__00-52-02-433.txt	11	380	500	531.585	-0.00222185
1137	Apollo_Calib_20240827__AbsoluteIrradiance__103__00-52-02-433.txt	11	380	500	531.78	0
1138	Apollo_Calib_20240827__AbsoluteIrradiance__103__00-52-02-433.txt	11	380	500	531.975	-0.000444696
1139	Apollo_Calib_20240827__AbsoluteIrradiance__103__00-52-02-433.txt	11	380	500	532.171	0.00133458
1140	Apollo_Calib_20240827__AbsoluteIrradiance__103__00-52-02-433.txt	11	380	500	532.366	0.000445023
1141	Apollo_Calib_20240827__AbsoluteIrradiance__103__00-52-02-433.txt	11	380	500	532.561	0.000445186
1142	Apollo_Calib_20240827__AbsoluteIrradiance__103__00-52-02-433.txt	11	380	500	532.757	-0.00044535
1143	Apollo_Calib_20240827__AbsoluteIrradiance__103__00-52-02-433.txt	11	380	500	532.952	-0.000445513
1144	Apollo_Calib_20240827__AbsoluteIrradiance__103__00-52-02-433.txt	11	380	500	533.147	0
1145	Apollo_Calib_20240827__AbsoluteIrradiance__103__00-52-02-433.txt	11	380	500	533.342	0.000445839
1146	Apollo_Calib_20240827__AbsoluteIrradiance__103__00-52-02-433.txt	11	380	500	533.538	-0.000892006
1147	Apollo_Calib_20240827__AbsoluteIrradiance__103__00-52-02-433.txt	11	380	500	533.733	0.00178466
1148	Apollo_Calib_20240827__AbsoluteIrradiance__103__00-52-02-433.txt	11	380	500	533.928	0.000446329
1149	Apollo_Calib_20240827__AbsoluteIrradiance__103__00-52-02-433.txt	11	380	500	534.123	0
1150	Apollo_Calib_20240827__AbsoluteIrradiance__103__00-52-02-433.txt	11	380	500	534.318	-0.00133996
1151	Apollo_Calib_20240827__AbsoluteIrradiance__103__00-52-02-433.txt	11	380	500	534.513	0
1152	Apollo_Calib_20240827__AbsoluteIrradiance__103__00-52-02-433.txt	11	380	500	534.709	0
1153	Apollo_Calib_20240827__AbsoluteIrradiance__103__00-52-02-433.txt	11	380	500	534.904	-0.00089429
1154	Apollo_Calib_20240827__AbsoluteIrradiance__103__00-52-02-433.txt	11	380	500	535.099	-0.000447308
1155	Apollo_Calib_20240827__AbsoluteIrradiance__103__00-52-02-433.txt	11	380	500	535.294	0.000447471
1156	Apollo_Calib_20240827__AbsoluteIrradiance__103__00-52-02-433.txt	11	380	500	535.489	0
1157	Apollo_Calib_20240827__AbsoluteIrradiance__103__00-52-02-433.txt	11	380	500	535.684	0
1158	Apollo_Calib_20240827__AbsoluteIrradiance__103__00-52-02-433.txt	11	380	500	535.879	-0.00044796
1159	Apollo_Calib_20240827__AbsoluteIrradiance__103__00-52-02-433.txt	11	380	500	536.074	0
1160	Apollo_Calib_20240827__AbsoluteIrradiance__103__00-52-02-433.txt	11	380	500	536.269	-0.000448286
1161	Apollo_Calib_20240827__AbsoluteIrradiance__103__00-52-02-433.txt	11	380	500	536.464	0
1162	Apollo_Calib_20240827__AbsoluteIrradiance__103__00-52-02-433.txt	11	380	500	536.659	0.000448612
1163	Apollo_Calib_20240827__AbsoluteIrradiance__103__00-52-02-433.txt	11	380	500	536.854	0.000448775
1164	Apollo_Calib_20240827__AbsoluteIrradiance__103__00-52-02-433.txt	11	380	500	537.049	0
1165	Apollo_Calib_20240827__AbsoluteIrradiance__103__00-52-02-433.txt	11	380	500	537.244	0
1166	Apollo_Calib_20240827__AbsoluteIrradiance__103__00-52-02-433.txt	11	380	500	537.439	-0.000898528
1167	Apollo_Calib_20240827__AbsoluteIrradiance__103__00-52-02-433.txt	11	380	500	537.634	0.000898854
1168	Apollo_Calib_20240827__AbsoluteIrradiance__103__00-52-02-433.txt	11	380	500	537.828	0.000449589
1169	Apollo_Calib_20240827__AbsoluteIrradiance__103__00-52-02-433.txt	11	380	500	538.023	-0.000449752
1170	Apollo_Calib_20240827__AbsoluteIrradiance__103__00-52-02-433.txt	11	380	500	538.218	-0.00134975
1171	Apollo_Calib_20240827__AbsoluteIrradiance__103__00-52-02-433.txt	11	380	500	538.413	0
1172	Apollo_Calib_20240827__AbsoluteIrradiance__103__00-52-02-433.txt	11	380	500	538.608	-0.00135072
1173	Apollo_Calib_20240827__AbsoluteIrradiance__103__00-52-02-433.txt	11	380	500	538.803	0.000450404
1174	Apollo_Calib_20240827__AbsoluteIrradiance__103__00-52-02-433.txt	11	380	500	538.997	-0.000901133
1175	Apollo_Calib_20240827__AbsoluteIrradiance__103__00-52-02-433.txt	11	380	500	539.192	0.000901459
1176	Apollo_Calib_20240827__AbsoluteIrradiance__103__00-52-02-433.txt	11	380	500	539.387	0.00135268
1177	Apollo_Calib_20240827__AbsoluteIrradiance__103__00-52-02-433.txt	11	380	500	539.582	0
1178	Apollo_Calib_20240827__AbsoluteIrradiance__103__00-52-02-433.txt	11	380	500	539.776	0.000902435
1179	Apollo_Calib_20240827__AbsoluteIrradiance__103__00-52-02-433.txt	11	380	500	539.971	0
1180	Apollo_Calib_20240827__AbsoluteIrradiance__103__00-52-02-433.txt	11	380	500	540.166	0.000451543
1181	Apollo_Calib_20240827__AbsoluteIrradiance__103__00-52-02-433.txt	11	380	500	540.36	-0.000903411
1182	Apollo_Calib_20240827__AbsoluteIrradiance__103__00-52-02-433.txt	11	380	500	540.555	0.000903737
1183	Apollo_Calib_20240827__AbsoluteIrradiance__103__00-52-02-433.txt	11	380	500	540.75	-0.000452032
1184	Apollo_Calib_20240827__AbsoluteIrradiance__103__00-52-02-433.txt	11	380	500	540.944	0.000904388
1185	Apollo_Calib_20240827__AbsoluteIrradiance__103__00-52-02-433.txt	11	380	500	541.139	-0.000904714
1186	Apollo_Calib_20240827__AbsoluteIrradiance__103__00-52-02-433.txt	11	380	500	541.334	0.00045252
1187	Apollo_Calib_20240827__AbsoluteIrradiance__103__00-52-02-433.txt	11	380	500	541.528	0
1188	Apollo_Calib_20240827__AbsoluteIrradiance__103__00-52-02-433.txt	11	380	500	541.723	0.00135854
1189	Apollo_Calib_20240827__AbsoluteIrradiance__103__00-52-02-433.txt	11	380	500	541.917	0
1190	Apollo_Calib_20240827__AbsoluteIrradiance__103__00-52-02-433.txt	11	380	500	542.112	-0.00090634
1191	Apollo_Calib_20240827__AbsoluteIrradiance__103__00-52-02-433.txt	11	380	500	542.306	0
1192	Apollo_Calib_20240827__AbsoluteIrradiance__103__00-52-02-433.txt	11	380	500	542.501	0.000453495
1193	Apollo_Calib_20240827__AbsoluteIrradiance__103__00-52-02-433.txt	11	380	500	542.695	0.000907315
1194	Apollo_Calib_20240827__AbsoluteIrradiance__103__00-52-02-433.txt	11	380	500	542.89	0.000453821
1195	Apollo_Calib_20240827__AbsoluteIrradiance__103__00-52-02-433.txt	11	380	500	543.084	0
1196	Apollo_Calib_20240827__AbsoluteIrradiance__103__00-52-02-433.txt	11	380	500	543.279	-0.000454146
1197	Apollo_Calib_20240827__AbsoluteIrradiance__103__00-52-02-433.txt	11	380	500	543.473	0.000454308
1198	Apollo_Calib_20240827__AbsoluteIrradiance__103__00-52-02-433.txt	11	380	500	543.668	0
1199	Apollo_Calib_20240827__AbsoluteIrradiance__103__00-52-02-433.txt	11	380	500	543.862	0
1200	Apollo_Calib_20240827__AbsoluteIrradiance__103__00-52-02-433.txt	11	380	500	544.056	0.000454795
1201	Apollo_Calib_20240827__AbsoluteIrradiance__103__00-52-02-433.txt	11	380	500	544.251	0
1202	Apollo_Calib_20240827__AbsoluteIrradiance__103__00-52-02-433.txt	11	380	500	544.445	0.00045512
1203	Apollo_Calib_20240827__AbsoluteIrradiance__103__00-52-02-433.txt	11	380	500	544.64	0
1204	Apollo_Calib_20240827__AbsoluteIrradiance__103__00-52-02-433.txt	11	380	500	544.834	-0.000455446
1205	Apollo_Calib_20240827__AbsoluteIrradiance__103__00-52-02-433.txt	11	380	500	545.028	0.000455608
1206	Apollo_Calib_20240827__AbsoluteIrradiance__103__00-52-02-433.txt	11	380	500	545.222	0.00045577
1207	Apollo_Calib_20240827__AbsoluteIrradiance__103__00-52-02-433.txt	11	380	500	545.417	0.0013678
1208	Apollo_Calib_20240827__AbsoluteIrradiance__103__00-52-02-433.txt	11	380	500	545.611	0
1209	Apollo_Calib_20240827__AbsoluteIrradiance__103__00-52-02-433.txt	11	380	500	545.805	0.000456257
1210	Apollo_Calib_20240827__AbsoluteIrradiance__103__00-52-02-433.txt	11	380	500	546	0
1211	Apollo_Calib_20240827__AbsoluteIrradiance__103__00-52-02-433.txt	11	380	500	546.194	0.000456582
1212	Apollo_Calib_20240827__AbsoluteIrradiance__103__00-52-02-433.txt	11	380	500	546.388	-0.000456745
1213	Apollo_Calib_20240827__AbsoluteIrradiance__103__00-52-02-433.txt	11	380	500	546.582	0.000456907
1214	Apollo_Calib_20240827__AbsoluteIrradiance__103__00-52-02-433.txt	11	380	500	546.776	0
1215	Apollo_Calib_20240827__AbsoluteIrradiance__103__00-52-02-433.txt	11	380	500	546.97	0.000914462
1216	Apollo_Calib_20240827__AbsoluteIrradiance__103__00-52-02-433.txt	11	380	500	547.165	0
1217	Apollo_Calib_20240827__AbsoluteIrradiance__103__00-52-02-433.txt	11	380	500	547.359	0.000915113
1218	Apollo_Calib_20240827__AbsoluteIrradiance__103__00-52-02-433.txt	11	380	500	547.553	0
1219	Apollo_Calib_20240827__AbsoluteIrradiance__103__00-52-02-433.txt	11	380	500	547.747	0.000457881
1220	Apollo_Calib_20240827__AbsoluteIrradiance__103__00-52-02-433.txt	11	380	500	547.941	-0.000458043
1221	Apollo_Calib_20240827__AbsoluteIrradiance__103__00-52-02-433.txt	11	380	500	548.135	-0.000458205
1222	Apollo_Calib_20240827__AbsoluteIrradiance__103__00-52-02-433.txt	11	380	500	548.329	0.000916734
1223	Apollo_Calib_20240827__AbsoluteIrradiance__103__00-52-02-433.txt	11	380	500	548.523	0.00229265
1224	Apollo_Calib_20240827__AbsoluteIrradiance__103__00-52-02-433.txt	11	380	500	548.717	0
1225	Apollo_Calib_20240827__AbsoluteIrradiance__103__00-52-02-433.txt	11	380	500	548.911	-0.000458854
1226	Apollo_Calib_20240827__AbsoluteIrradiance__103__00-52-02-433.txt	11	380	500	549.105	-0.000918032
1227	Apollo_Calib_20240827__AbsoluteIrradiance__103__00-52-02-433.txt	11	380	500	549.299	0
1228	Apollo_Calib_20240827__AbsoluteIrradiance__103__00-52-02-433.txt	11	380	500	549.493	0.00091868
1229	Apollo_Calib_20240827__AbsoluteIrradiance__103__00-52-02-433.txt	11	380	500	549.687	0.00183801
1230	Apollo_Calib_20240827__AbsoluteIrradiance__103__00-52-02-433.txt	11	380	500	549.881	0
1231	Apollo_Calib_20240827__AbsoluteIrradiance__103__00-52-02-433.txt	11	380	500	550.075	-0.000459827
1232	Apollo_Calib_20240827__AbsoluteIrradiance__103__00-52-02-433.txt	11	380	500	550.269	-0.000459989
1233	Apollo_Calib_20240827__AbsoluteIrradiance__103__00-52-02-433.txt	11	380	500	550.463	0.000920302
1234	Apollo_Calib_20240827__AbsoluteIrradiance__103__00-52-02-433.txt	11	380	500	550.657	-0.00138094
1235	Apollo_Calib_20240827__AbsoluteIrradiance__103__00-52-02-433.txt	11	380	500	550.85	0.000920949
1236	Apollo_Calib_20240827__AbsoluteIrradiance__103__00-52-02-433.txt	11	380	500	551.044	0.000460637
1237	Apollo_Calib_20240827__AbsoluteIrradiance__103__00-52-02-433.txt	11	380	500	551.238	0.000921598
1238	Apollo_Calib_20240827__AbsoluteIrradiance__103__00-52-02-433.txt	11	380	500	551.432	-0.000921922
1239	Apollo_Calib_20240827__AbsoluteIrradiance__103__00-52-02-433.txt	11	380	500	551.626	-0.000922247
1240	Apollo_Calib_20240827__AbsoluteIrradiance__103__00-52-02-433.txt	11	380	500	551.82	0.000922571
1241	Apollo_Calib_20240827__AbsoluteIrradiance__103__00-52-02-433.txt	11	380	500	552.013	-0.000922894
1242	Apollo_Calib_20240827__AbsoluteIrradiance__103__00-52-02-433.txt	11	380	500	552.207	0
1243	Apollo_Calib_20240827__AbsoluteIrradiance__103__00-52-02-433.txt	11	380	500	552.401	0.000923542
1244	Apollo_Calib_20240827__AbsoluteIrradiance__103__00-52-02-433.txt	11	380	500	552.594	0.000461932
1245	Apollo_Calib_20240827__AbsoluteIrradiance__103__00-52-02-433.txt	11	380	500	552.788	0.000462095
1246	Apollo_Calib_20240827__AbsoluteIrradiance__103__00-52-02-433.txt	11	380	500	552.982	0
1247	Apollo_Calib_20240827__AbsoluteIrradiance__103__00-52-02-433.txt	11	380	500	553.176	0
1248	Apollo_Calib_20240827__AbsoluteIrradiance__103__00-52-02-433.txt	11	380	500	553.369	0.00138774
1249	Apollo_Calib_20240827__AbsoluteIrradiance__103__00-52-02-433.txt	11	380	500	553.563	0.00185097
1250	Apollo_Calib_20240827__AbsoluteIrradiance__103__00-52-02-433.txt	11	380	500	553.756	-0.00185162
1251	Apollo_Calib_20240827__AbsoluteIrradiance__103__00-52-02-433.txt	11	380	500	553.95	0
1252	Apollo_Calib_20240827__AbsoluteIrradiance__103__00-52-02-433.txt	11	380	500	554.144	0
1253	Apollo_Calib_20240827__AbsoluteIrradiance__103__00-52-02-433.txt	11	380	500	554.337	0.000926779
1254	Apollo_Calib_20240827__AbsoluteIrradiance__103__00-52-02-433.txt	11	380	500	554.531	0
1255	Apollo_Calib_20240827__AbsoluteIrradiance__103__00-52-02-433.txt	11	380	500	554.724	0
1256	Apollo_Calib_20240827__AbsoluteIrradiance__103__00-52-02-433.txt	11	380	500	554.918	0
1257	Apollo_Calib_20240827__AbsoluteIrradiance__103__00-52-02-433.txt	11	380	500	555.111	0.000928073
1258	Apollo_Calib_20240827__AbsoluteIrradiance__103__00-52-02-433.txt	11	380	500	555.305	0.000928397
1259	Apollo_Calib_20240827__AbsoluteIrradiance__103__00-52-02-433.txt	11	380	500	555.498	0.00278616
1260	Apollo_Calib_20240827__AbsoluteIrradiance__103__00-52-02-433.txt	11	380	500	555.692	0.00139357
1261	Apollo_Calib_20240827__AbsoluteIrradiance__103__00-52-02-433.txt	11	380	500	555.885	-0.000464684
1262	Apollo_Calib_20240827__AbsoluteIrradiance__103__00-52-02-433.txt	11	380	500	556.079	0
1263	Apollo_Calib_20240827__AbsoluteIrradiance__103__00-52-02-433.txt	11	380	500	556.272	-0.000465007
1264	Apollo_Calib_20240827__AbsoluteIrradiance__103__00-52-02-433.txt	11	380	500	556.466	0.00139551
1265	Apollo_Calib_20240827__AbsoluteIrradiance__103__00-52-02-433.txt	11	380	500	556.659	0.000465331
1266	Apollo_Calib_20240827__AbsoluteIrradiance__103__00-52-02-433.txt	11	380	500	556.852	0
1267	Apollo_Calib_20240827__AbsoluteIrradiance__103__00-52-02-433.txt	11	380	500	557.046	0.000465654
1268	Apollo_Calib_20240827__AbsoluteIrradiance__103__00-52-02-433.txt	11	380	500	557.239	0.00139745
1269	Apollo_Calib_20240827__AbsoluteIrradiance__103__00-52-02-433.txt	11	380	500	557.432	-0.000465977
1270	Apollo_Calib_20240827__AbsoluteIrradiance__103__00-52-02-433.txt	11	380	500	557.626	-0.000466139
1271	Apollo_Calib_20240827__AbsoluteIrradiance__103__00-52-02-433.txt	11	380	500	557.819	-0.0004663
1272	Apollo_Calib_20240827__AbsoluteIrradiance__103__00-52-02-433.txt	11	380	500	558.012	0.000932923
1273	Apollo_Calib_20240827__AbsoluteIrradiance__103__00-52-02-433.txt	11	380	500	558.206	0.00139987
1274	Apollo_Calib_20240827__AbsoluteIrradiance__103__00-52-02-433.txt	11	380	500	558.399	0.00093357
1275	Apollo_Calib_20240827__AbsoluteIrradiance__103__00-52-02-433.txt	11	380	500	558.592	0
1276	Apollo_Calib_20240827__AbsoluteIrradiance__103__00-52-02-433.txt	11	380	500	558.785	-0.000934215
1277	Apollo_Calib_20240827__AbsoluteIrradiance__103__00-52-02-433.txt	11	380	500	558.979	0.00186908
1278	Apollo_Calib_20240827__AbsoluteIrradiance__103__00-52-02-433.txt	11	380	500	559.172	0.000934862
1279	Apollo_Calib_20240827__AbsoluteIrradiance__103__00-52-02-433.txt	11	380	500	559.365	0
1280	Apollo_Calib_20240827__AbsoluteIrradiance__103__00-52-02-433.txt	11	380	500	559.558	0.000935508
1281	Apollo_Calib_20240827__AbsoluteIrradiance__103__00-52-02-433.txt	11	380	500	559.751	0.000467915
1282	Apollo_Calib_20240827__AbsoluteIrradiance__103__00-52-02-433.txt	11	380	500	559.944	0.00187231
1283	Apollo_Calib_20240827__AbsoluteIrradiance__103__00-52-02-433.txt	11	380	500	560.138	-0.000936478
1284	Apollo_Calib_20240827__AbsoluteIrradiance__103__00-52-02-433.txt	11	380	500	560.331	0
1285	Apollo_Calib_20240827__AbsoluteIrradiance__103__00-52-02-433.txt	11	380	500	560.524	0
1286	Apollo_Calib_20240827__AbsoluteIrradiance__103__00-52-02-433.txt	11	380	500	560.717	-0.000468723
1287	Apollo_Calib_20240827__AbsoluteIrradiance__103__00-52-02-433.txt	11	380	500	560.91	0.000468884
1288	Apollo_Calib_20240827__AbsoluteIrradiance__103__00-52-02-433.txt	11	380	500	561.103	0.000938091
1289	Apollo_Calib_20240827__AbsoluteIrradiance__103__00-52-02-433.txt	11	380	500	561.296	0.00140762
1290	Apollo_Calib_20240827__AbsoluteIrradiance__103__00-52-02-433.txt	11	380	500	561.489	0.000469368
1291	Apollo_Calib_20240827__AbsoluteIrradiance__103__00-52-02-433.txt	11	380	500	561.682	0.00140859
1292	Apollo_Calib_20240827__AbsoluteIrradiance__103__00-52-02-433.txt	11	380	500	561.875	0.00140907
1293	Apollo_Calib_20240827__AbsoluteIrradiance__103__00-52-02-433.txt	11	380	500	562.068	0.000469852
1294	Apollo_Calib_20240827__AbsoluteIrradiance__103__00-52-02-433.txt	11	380	500	562.261	0.00141004
1295	Apollo_Calib_20240827__AbsoluteIrradiance__103__00-52-02-433.txt	11	380	500	562.454	0.00141052
1296	Apollo_Calib_20240827__AbsoluteIrradiance__103__00-52-02-433.txt	11	380	500	562.647	0.000940672
1297	Apollo_Calib_20240827__AbsoluteIrradiance__103__00-52-02-433.txt	11	380	500	562.84	0.000940995
1298	Apollo_Calib_20240827__AbsoluteIrradiance__103__00-52-02-433.txt	11	380	500	563.032	-0.000941316
1299	Apollo_Calib_20240827__AbsoluteIrradiance__103__00-52-02-433.txt	11	380	500	563.225	0.000941639
1300	Apollo_Calib_20240827__AbsoluteIrradiance__103__00-52-02-433.txt	11	380	500	563.418	-0.000470981
1301	Apollo_Calib_20240827__AbsoluteIrradiance__103__00-52-02-433.txt	11	380	500	563.611	0
1302	Apollo_Calib_20240827__AbsoluteIrradiance__103__00-52-02-433.txt	11	380	500	563.804	-0.000471303
1303	Apollo_Calib_20240827__AbsoluteIrradiance__103__00-52-02-433.txt	11	380	500	563.997	-0.000942929
1304	Apollo_Calib_20240827__AbsoluteIrradiance__103__00-52-02-433.txt	11	380	500	564.19	-0.000471626
1305	Apollo_Calib_20240827__AbsoluteIrradiance__103__00-52-02-433.txt	11	380	500	564.382	0.000943573
1306	Apollo_Calib_20240827__AbsoluteIrradiance__103__00-52-02-433.txt	11	380	500	564.575	0
1307	Apollo_Calib_20240827__AbsoluteIrradiance__103__00-52-02-433.txt	11	380	500	564.768	-0.000472109
1308	Apollo_Calib_20240827__AbsoluteIrradiance__103__00-52-02-433.txt	11	380	500	564.961	-0.00047227
1309	Apollo_Calib_20240827__AbsoluteIrradiance__103__00-52-02-433.txt	11	380	500	565.153	-0.000944862
1310	Apollo_Calib_20240827__AbsoluteIrradiance__103__00-52-02-433.txt	11	380	500	565.346	0.00189037
1311	Apollo_Calib_20240827__AbsoluteIrradiance__103__00-52-02-433.txt	11	380	500	565.539	0.000472754
1312	Apollo_Calib_20240827__AbsoluteIrradiance__103__00-52-02-433.txt	11	380	500	565.731	0.00141874
1313	Apollo_Calib_20240827__AbsoluteIrradiance__103__00-52-02-433.txt	11	380	500	565.924	0.0018923
1314	Apollo_Calib_20240827__AbsoluteIrradiance__103__00-52-02-433.txt	11	380	500	566.117	0.00141971
1315	Apollo_Calib_20240827__AbsoluteIrradiance__103__00-52-02-433.txt	11	380	500	566.309	-0.000473397
1316	Apollo_Calib_20240827__AbsoluteIrradiance__103__00-52-02-433.txt	11	380	500	566.502	-0.000947117
1317	Apollo_Calib_20240827__AbsoluteIrradiance__103__00-52-02-433.txt	11	380	500	566.695	0
1318	Apollo_Calib_20240827__AbsoluteIrradiance__103__00-52-02-433.txt	11	380	500	566.887	0.00047388
1319	Apollo_Calib_20240827__AbsoluteIrradiance__103__00-52-02-433.txt	11	380	500	567.08	-0.000474042
1320	Apollo_Calib_20240827__AbsoluteIrradiance__103__00-52-02-433.txt	11	380	500	567.272	-0.000474202
1321	Apollo_Calib_20240827__AbsoluteIrradiance__103__00-52-02-433.txt	11	380	500	567.465	0
1322	Apollo_Calib_20240827__AbsoluteIrradiance__103__00-52-02-433.txt	11	380	500	567.657	0.00142357
1323	Apollo_Calib_20240827__AbsoluteIrradiance__103__00-52-02-433.txt	11	380	500	567.85	0.000949371
1324	Apollo_Calib_20240827__AbsoluteIrradiance__103__00-52-02-433.txt	11	380	500	568.042	-0.000949692
1325	Apollo_Calib_20240827__AbsoluteIrradiance__103__00-52-02-433.txt	11	380	500	568.235	0.00190003
1326	Apollo_Calib_20240827__AbsoluteIrradiance__103__00-52-02-433.txt	11	380	500	568.427	-0.000950336
1327	Apollo_Calib_20240827__AbsoluteIrradiance__103__00-52-02-433.txt	11	380	500	568.62	0.000475329
1328	Apollo_Calib_20240827__AbsoluteIrradiance__103__00-52-02-433.txt	11	380	500	568.812	0.00142647
1329	Apollo_Calib_20240827__AbsoluteIrradiance__103__00-52-02-433.txt	11	380	500	569.005	0
1330	Apollo_Calib_20240827__AbsoluteIrradiance__103__00-52-02-433.txt	11	380	500	569.197	-0.000951623
1331	Apollo_Calib_20240827__AbsoluteIrradiance__103__00-52-02-433.txt	11	380	500	569.389	0.000951944
1332	Apollo_Calib_20240827__AbsoluteIrradiance__103__00-52-02-433.txt	11	380	500	569.582	0
1333	Apollo_Calib_20240827__AbsoluteIrradiance__103__00-52-02-433.txt	11	380	500	569.774	0
1334	Apollo_Calib_20240827__AbsoluteIrradiance__103__00-52-02-433.txt	11	380	500	569.966	-0.00142936
1335	Apollo_Calib_20240827__AbsoluteIrradiance__103__00-52-02-433.txt	11	380	500	570.159	-0.00190646
1336	Apollo_Calib_20240827__AbsoluteIrradiance__103__00-52-02-433.txt	11	380	500	570.351	0.0019071
1337	Apollo_Calib_20240827__AbsoluteIrradiance__103__00-52-02-433.txt	11	380	500	570.543	-0.000953873
1338	Apollo_Calib_20240827__AbsoluteIrradiance__103__00-52-02-433.txt	11	380	500	570.736	0.000954196
1339	Apollo_Calib_20240827__AbsoluteIrradiance__103__00-52-02-433.txt	11	380	500	570.928	-0.000477258
1340	Apollo_Calib_20240827__AbsoluteIrradiance__103__00-52-02-433.txt	11	380	500	571.12	0.000954838
1341	Apollo_Calib_20240827__AbsoluteIrradiance__103__00-52-02-433.txt	11	380	500	571.312	-0.000955159
1342	Apollo_Calib_20240827__AbsoluteIrradiance__103__00-52-02-433.txt	11	380	500	571.505	-0.000477741
1343	Apollo_Calib_20240827__AbsoluteIrradiance__103__00-52-02-433.txt	11	380	500	571.697	0.000955803
1344	Apollo_Calib_20240827__AbsoluteIrradiance__103__00-52-02-433.txt	11	380	500	571.889	-0.00143419
1345	Apollo_Calib_20240827__AbsoluteIrradiance__103__00-52-02-433.txt	11	380	500	572.081	0
1346	Apollo_Calib_20240827__AbsoluteIrradiance__103__00-52-02-433.txt	11	380	500	572.273	-0.00143515
1347	Apollo_Calib_20240827__AbsoluteIrradiance__103__00-52-02-433.txt	11	380	500	572.465	0.00143563
1348	Apollo_Calib_20240827__AbsoluteIrradiance__103__00-52-02-433.txt	11	380	500	572.658	0.000478705
1349	Apollo_Calib_20240827__AbsoluteIrradiance__103__00-52-02-433.txt	11	380	500	572.85	0.000478865
1350	Apollo_Calib_20240827__AbsoluteIrradiance__103__00-52-02-433.txt	11	380	500	573.042	0.000479026
1351	Apollo_Calib_20240827__AbsoluteIrradiance__103__00-52-02-433.txt	11	380	500	573.234	0.000479186
1352	Apollo_Calib_20240827__AbsoluteIrradiance__103__00-52-02-433.txt	11	380	500	573.426	0.000958693
1353	Apollo_Calib_20240827__AbsoluteIrradiance__103__00-52-02-433.txt	11	380	500	573.618	-0.000959014
1354	Apollo_Calib_20240827__AbsoluteIrradiance__103__00-52-02-433.txt	11	380	500	573.81	0.000479668
1355	Apollo_Calib_20240827__AbsoluteIrradiance__103__00-52-02-433.txt	11	380	500	574.002	0.00191931
1356	Apollo_Calib_20240827__AbsoluteIrradiance__103__00-52-02-433.txt	11	380	500	574.194	0.00191995
1357	Apollo_Calib_20240827__AbsoluteIrradiance__103__00-52-02-433.txt	11	380	500	574.386	-0.00144045
1358	Apollo_Calib_20240827__AbsoluteIrradiance__103__00-52-02-433.txt	11	380	500	574.578	-0.00288186
1359	Apollo_Calib_20240827__AbsoluteIrradiance__103__00-52-02-433.txt	11	380	500	574.77	-0.00096094
1360	Apollo_Calib_20240827__AbsoluteIrradiance__103__00-52-02-433.txt	11	380	500	574.962	-0.000480631
1361	Apollo_Calib_20240827__AbsoluteIrradiance__103__00-52-02-433.txt	11	380	500	575.154	-0.000961582
1362	Apollo_Calib_20240827__AbsoluteIrradiance__103__00-52-02-433.txt	11	380	500	575.346	0.000480952
1363	Apollo_Calib_20240827__AbsoluteIrradiance__103__00-52-02-433.txt	11	380	500	575.538	0.000962224
1364	Apollo_Calib_20240827__AbsoluteIrradiance__103__00-52-02-433.txt	11	380	500	575.729	0
1365	Apollo_Calib_20240827__AbsoluteIrradiance__103__00-52-02-433.txt	11	380	500	575.921	-0.000481432
1366	Apollo_Calib_20240827__AbsoluteIrradiance__103__00-52-02-433.txt	11	380	500	576.113	0
1367	Apollo_Calib_20240827__AbsoluteIrradiance__103__00-52-02-433.txt	11	380	500	576.305	0.000963507
1368	Apollo_Calib_20240827__AbsoluteIrradiance__103__00-52-02-433.txt	11	380	500	576.497	-0.000963828
1369	Apollo_Calib_20240827__AbsoluteIrradiance__103__00-52-02-433.txt	11	380	500	576.689	0.000482074
1370	Apollo_Calib_20240827__AbsoluteIrradiance__103__00-52-02-433.txt	11	380	500	576.88	-0.000482234
1371	Apollo_Calib_20240827__AbsoluteIrradiance__103__00-52-02-433.txt	11	380	500	577.072	0.000964789
1372	Apollo_Calib_20240827__AbsoluteIrradiance__103__00-52-02-433.txt	11	380	500	577.264	0.000482555
1373	Apollo_Calib_20240827__AbsoluteIrradiance__103__00-52-02-433.txt	11	380	500	577.456	0
1374	Apollo_Calib_20240827__AbsoluteIrradiance__103__00-52-02-433.txt	11	380	500	577.647	-0.00241438
1375	Apollo_Calib_20240827__AbsoluteIrradiance__103__00-52-02-433.txt	11	380	500	577.839	0
1376	Apollo_Calib_20240827__AbsoluteIrradiance__103__00-52-02-433.txt	11	380	500	578.031	0.000483196
1377	Apollo_Calib_20240827__AbsoluteIrradiance__103__00-52-02-433.txt	11	380	500	578.223	-0.00193343
1378	Apollo_Calib_20240827__AbsoluteIrradiance__103__00-52-02-433.txt	11	380	500	578.414	-0.000483516
1379	Apollo_Calib_20240827__AbsoluteIrradiance__103__00-52-02-433.txt	11	380	500	578.606	0.000967354
1380	Apollo_Calib_20240827__AbsoluteIrradiance__103__00-52-02-433.txt	11	380	500	578.798	0.00145151
1381	Apollo_Calib_20240827__AbsoluteIrradiance__103__00-52-02-433.txt	11	380	500	578.989	-0.000967994
1382	Apollo_Calib_20240827__AbsoluteIrradiance__103__00-52-02-433.txt	11	380	500	579.181	0
1383	Apollo_Calib_20240827__AbsoluteIrradiance__103__00-52-02-433.txt	11	380	500	579.372	0
1384	Apollo_Calib_20240827__AbsoluteIrradiance__103__00-52-02-433.txt	11	380	500	579.564	-0.000484478
1385	Apollo_Calib_20240827__AbsoluteIrradiance__103__00-52-02-433.txt	11	380	500	579.755	0.000969275
1386	Apollo_Calib_20240827__AbsoluteIrradiance__103__00-52-02-433.txt	11	380	500	579.947	0
1387	Apollo_Calib_20240827__AbsoluteIrradiance__103__00-52-02-433.txt	11	380	500	580.139	0.00145487
1388	Apollo_Calib_20240827__AbsoluteIrradiance__103__00-52-02-433.txt	11	380	500	580.33	-0.00242559
1389	Apollo_Calib_20240827__AbsoluteIrradiance__103__00-52-02-433.txt	11	380	500	580.522	-0.000485278
1390	Apollo_Calib_20240827__AbsoluteIrradiance__103__00-52-02-433.txt	11	380	500	580.713	-0.00339807
1391	Apollo_Calib_20240827__AbsoluteIrradiance__103__00-52-02-433.txt	11	380	500	580.905	0.000485599
1392	Apollo_Calib_20240827__AbsoluteIrradiance__103__00-52-02-433.txt	11	380	500	581.096	0.00145727
1393	Apollo_Calib_20240827__AbsoluteIrradiance__103__00-52-02-433.txt	11	380	500	581.287	0.000971836
1394	Apollo_Calib_20240827__AbsoluteIrradiance__103__00-52-02-433.txt	11	380	500	581.479	0.000486078
1395	Apollo_Calib_20240827__AbsoluteIrradiance__103__00-52-02-433.txt	11	380	500	581.67	0.00145871
1396	Apollo_Calib_20240827__AbsoluteIrradiance__103__00-52-02-433.txt	11	380	500	581.862	0.000486399
1397	Apollo_Calib_20240827__AbsoluteIrradiance__103__00-52-02-433.txt	11	380	500	582.053	-0.000973117
1398	Apollo_Calib_20240827__AbsoluteIrradiance__103__00-52-02-433.txt	11	380	500	582.244	-0.00194687
1399	Apollo_Calib_20240827__AbsoluteIrradiance__103__00-52-02-433.txt	11	380	500	582.436	-0.000486878
1400	Apollo_Calib_20240827__AbsoluteIrradiance__103__00-52-02-433.txt	11	380	500	582.627	-0.000487038
1401	Apollo_Calib_20240827__AbsoluteIrradiance__103__00-52-02-433.txt	11	380	500	582.818	-0.00146159
1402	Apollo_Calib_20240827__AbsoluteIrradiance__103__00-52-02-433.txt	11	380	500	583.01	-0.000487358
1403	Apollo_Calib_20240827__AbsoluteIrradiance__103__00-52-02-433.txt	11	380	500	583.201	0.00146255
1404	Apollo_Calib_20240827__AbsoluteIrradiance__103__00-52-02-433.txt	11	380	500	583.392	0.000487678
1405	Apollo_Calib_20240827__AbsoluteIrradiance__103__00-52-02-433.txt	11	380	500	583.583	0
1406	Apollo_Calib_20240827__AbsoluteIrradiance__103__00-52-02-433.txt	11	380	500	583.775	0.000487998
1407	Apollo_Calib_20240827__AbsoluteIrradiance__103__00-52-02-433.txt	11	380	500	583.966	-0.000976315
1408	Apollo_Calib_20240827__AbsoluteIrradiance__103__00-52-02-433.txt	11	380	500	584.157	0
1409	Apollo_Calib_20240827__AbsoluteIrradiance__103__00-52-02-433.txt	11	380	500	584.348	-0.000488477
1410	Apollo_Calib_20240827__AbsoluteIrradiance__103__00-52-02-433.txt	11	380	500	584.54	-0.00146591
1411	Apollo_Calib_20240827__AbsoluteIrradiance__103__00-52-02-433.txt	11	380	500	584.731	0.000488797
1412	Apollo_Calib_20240827__AbsoluteIrradiance__103__00-52-02-433.txt	11	380	500	584.922	-0.000488957
1413	Apollo_Calib_20240827__AbsoluteIrradiance__103__00-52-02-433.txt	11	380	500	585.113	0
1414	Apollo_Calib_20240827__AbsoluteIrradiance__103__00-52-02-433.txt	11	380	500	585.304	0.00146783
1415	Apollo_Calib_20240827__AbsoluteIrradiance__103__00-52-02-433.txt	11	380	500	585.495	0.00146831
1416	Apollo_Calib_20240827__AbsoluteIrradiance__103__00-52-02-433.txt	11	380	500	585.686	0
1417	Apollo_Calib_20240827__AbsoluteIrradiance__103__00-52-02-433.txt	11	380	500	585.877	0
1418	Apollo_Calib_20240827__AbsoluteIrradiance__103__00-52-02-433.txt	11	380	500	586.068	0.00195966
1419	Apollo_Calib_20240827__AbsoluteIrradiance__103__00-52-02-433.txt	11	380	500	586.259	0.000490074
1420	Apollo_Calib_20240827__AbsoluteIrradiance__103__00-52-02-433.txt	11	380	500	586.45	-0.000490234
1421	Apollo_Calib_20240827__AbsoluteIrradiance__103__00-52-02-433.txt	11	380	500	586.641	-0.00147118
1422	Apollo_Calib_20240827__AbsoluteIrradiance__103__00-52-02-433.txt	11	380	500	586.832	-0.00245277
1423	Apollo_Calib_20240827__AbsoluteIrradiance__103__00-52-02-433.txt	11	380	500	587.023	0.000490713
1424	Apollo_Calib_20240827__AbsoluteIrradiance__103__00-52-02-433.txt	11	380	500	587.214	-0.000490873
1425	Apollo_Calib_20240827__AbsoluteIrradiance__103__00-52-02-433.txt	11	380	500	587.405	0
1426	Apollo_Calib_20240827__AbsoluteIrradiance__103__00-52-02-433.txt	11	380	500	587.596	-0.000491192
1427	Apollo_Calib_20240827__AbsoluteIrradiance__103__00-52-02-433.txt	11	380	500	587.787	0.000491352
1428	Apollo_Calib_20240827__AbsoluteIrradiance__103__00-52-02-433.txt	11	380	500	587.978	0.000983022
1429	Apollo_Calib_20240827__AbsoluteIrradiance__103__00-52-02-433.txt	11	380	500	588.169	-0.000983342
1430	Apollo_Calib_20240827__AbsoluteIrradiance__103__00-52-02-433.txt	11	380	500	588.36	0
1431	Apollo_Calib_20240827__AbsoluteIrradiance__103__00-52-02-433.txt	11	380	500	588.551	0.00098398
1432	Apollo_Calib_20240827__AbsoluteIrradiance__103__00-52-02-433.txt	11	380	500	588.742	-0.00049215
1433	Apollo_Calib_20240827__AbsoluteIrradiance__103__00-52-02-433.txt	11	380	500	588.932	0.000984617
1434	Apollo_Calib_20240827__AbsoluteIrradiance__103__00-52-02-433.txt	11	380	500	589.123	0.000492468
1435	Apollo_Calib_20240827__AbsoluteIrradiance__103__00-52-02-433.txt	11	380	500	589.314	0.000985256
1436	Apollo_Calib_20240827__AbsoluteIrradiance__103__00-52-02-433.txt	11	380	500	589.505	0.000985575
1437	Apollo_Calib_20240827__AbsoluteIrradiance__103__00-52-02-433.txt	11	380	500	589.696	0.000492947
1438	Apollo_Calib_20240827__AbsoluteIrradiance__103__00-52-02-433.txt	11	380	500	589.886	-0.00147932
1439	Apollo_Calib_20240827__AbsoluteIrradiance__103__00-52-02-433.txt	11	380	500	590.077	-0.0014798
1440	Apollo_Calib_20240827__AbsoluteIrradiance__103__00-52-02-433.txt	11	380	500	590.268	0
1441	Apollo_Calib_20240827__AbsoluteIrradiance__103__00-52-02-433.txt	11	380	500	590.458	-0.00296151
1442	Apollo_Calib_20240827__AbsoluteIrradiance__103__00-52-02-433.txt	11	380	500	590.649	-0.00197498
1443	Apollo_Calib_20240827__AbsoluteIrradiance__103__00-52-02-433.txt	11	380	500	590.84	0.00148171
1444	Apollo_Calib_20240827__AbsoluteIrradiance__103__00-52-02-433.txt	11	380	500	591.03	-0.000988125
1445	Apollo_Calib_20240827__AbsoluteIrradiance__103__00-52-02-433.txt	11	380	500	591.221	-0.00148267
1446	Apollo_Calib_20240827__AbsoluteIrradiance__103__00-52-02-433.txt	11	380	500	591.412	-0.00197753
1447	Apollo_Calib_20240827__AbsoluteIrradiance__103__00-52-02-433.txt	11	380	500	591.602	-0.000494541
1448	Apollo_Calib_20240827__AbsoluteIrradiance__103__00-52-02-433.txt	11	380	500	591.793	0.0019788
1449	Apollo_Calib_20240827__AbsoluteIrradiance__103__00-52-02-433.txt	11	380	500	591.984	-0.00098972
1450	Apollo_Calib_20240827__AbsoluteIrradiance__103__00-52-02-433.txt	11	380	500	592.174	-0.000495019
1451	Apollo_Calib_20240827__AbsoluteIrradiance__103__00-52-02-433.txt	11	380	500	592.365	0.00247589
1452	Apollo_Calib_20240827__AbsoluteIrradiance__103__00-52-02-433.txt	11	380	500	592.555	-0.000990675
1453	Apollo_Calib_20240827__AbsoluteIrradiance__103__00-52-02-433.txt	11	380	500	592.746	0.000495497
1454	Apollo_Calib_20240827__AbsoluteIrradiance__103__00-52-02-433.txt	11	380	500	592.936	0.000991311
1455	Apollo_Calib_20240827__AbsoluteIrradiance__103__00-52-02-433.txt	11	380	500	593.127	0.000495815
1456	Apollo_Calib_20240827__AbsoluteIrradiance__103__00-52-02-433.txt	11	380	500	593.317	0.00247987
1457	Apollo_Calib_20240827__AbsoluteIrradiance__103__00-52-02-433.txt	11	380	500	593.508	-0.000496134
1458	Apollo_Calib_20240827__AbsoluteIrradiance__103__00-52-02-433.txt	11	380	500	593.698	-0.000496293
1459	Apollo_Calib_20240827__AbsoluteIrradiance__103__00-52-02-433.txt	11	380	500	593.889	0.000496452
1460	Apollo_Calib_20240827__AbsoluteIrradiance__103__00-52-02-433.txt	11	380	500	594.079	0.000496611
1461	Apollo_Calib_20240827__AbsoluteIrradiance__103__00-52-02-433.txt	11	380	500	594.269	-0.00099354
1462	Apollo_Calib_20240827__AbsoluteIrradiance__103__00-52-02-433.txt	11	380	500	594.46	0
1463	Apollo_Calib_20240827__AbsoluteIrradiance__103__00-52-02-433.txt	11	380	500	594.65	0.000497089
1464	Apollo_Calib_20240827__AbsoluteIrradiance__103__00-52-02-433.txt	11	380	500	594.84	0.000994495
1465	Apollo_Calib_20240827__AbsoluteIrradiance__103__00-52-02-433.txt	11	380	500	595.031	-0.000497407
1466	Apollo_Calib_20240827__AbsoluteIrradiance__103__00-52-02-433.txt	11	380	500	595.221	-0.0014927
1467	Apollo_Calib_20240827__AbsoluteIrradiance__103__00-52-02-433.txt	11	380	500	595.411	-0.0019909
1468	Apollo_Calib_20240827__AbsoluteIrradiance__103__00-52-02-433.txt	11	380	500	595.602	0.000995769
1469	Apollo_Calib_20240827__AbsoluteIrradiance__103__00-52-02-433.txt	11	380	500	595.792	0.000498043
1470	Apollo_Calib_20240827__AbsoluteIrradiance__103__00-52-02-433.txt	11	380	500	595.982	0.000498202
1471	Apollo_Calib_20240827__AbsoluteIrradiance__103__00-52-02-433.txt	11	380	500	596.172	0.0024918
1472	Apollo_Calib_20240827__AbsoluteIrradiance__103__00-52-02-433.txt	11	380	500	596.363	0
1473	Apollo_Calib_20240827__AbsoluteIrradiance__103__00-52-02-433.txt	11	380	500	596.553	0
1474	Apollo_Calib_20240827__AbsoluteIrradiance__103__00-52-02-433.txt	11	380	500	596.743	0.000997676
1475	Apollo_Calib_20240827__AbsoluteIrradiance__103__00-52-02-433.txt	11	380	500	596.933	0
1476	Apollo_Calib_20240827__AbsoluteIrradiance__103__00-52-02-433.txt	11	380	500	597.123	0.00199662
1477	Apollo_Calib_20240827__AbsoluteIrradiance__103__00-52-02-433.txt	11	380	500	597.314	-0.000998631
1478	Apollo_Calib_20240827__AbsoluteIrradiance__103__00-52-02-433.txt	11	380	500	597.504	-0.000499474
1479	Apollo_Calib_20240827__AbsoluteIrradiance__103__00-52-02-433.txt	11	380	500	597.694	0.000999266
1480	Apollo_Calib_20240827__AbsoluteIrradiance__103__00-52-02-433.txt	11	380	500	597.884	0
1481	Apollo_Calib_20240827__AbsoluteIrradiance__103__00-52-02-433.txt	11	380	500	598.074	-0.000499951
1482	Apollo_Calib_20240827__AbsoluteIrradiance__103__00-52-02-433.txt	11	380	500	598.264	-0.00150033
1483	Apollo_Calib_20240827__AbsoluteIrradiance__103__00-52-02-433.txt	11	380	500	598.454	0.00100054
1484	Apollo_Calib_20240827__AbsoluteIrradiance__103__00-52-02-433.txt	11	380	500	598.644	-0.000500427
1485	Apollo_Calib_20240827__AbsoluteIrradiance__103__00-52-02-433.txt	11	380	500	598.834	-0.000500586
1486	Apollo_Calib_20240827__AbsoluteIrradiance__103__00-52-02-433.txt	11	380	500	599.024	-0.00200298
1487	Apollo_Calib_20240827__AbsoluteIrradiance__103__00-52-02-433.txt	11	380	500	599.214	-0.000500904
1488	Apollo_Calib_20240827__AbsoluteIrradiance__103__00-52-02-433.txt	11	380	500	599.404	0.000501063
1489	Apollo_Calib_20240827__AbsoluteIrradiance__103__00-52-02-433.txt	11	380	500	599.594	-0.000501221
1490	Apollo_Calib_20240827__AbsoluteIrradiance__103__00-52-02-433.txt	11	380	500	599.784	-0.00050138
1491	Apollo_Calib_20240827__AbsoluteIrradiance__103__00-52-02-433.txt	11	380	500	599.974	0.00100308
1492	Apollo_Calib_20240827__AbsoluteIrradiance__103__00-52-02-433.txt	11	380	500	600.164	0.000501698
1493	Apollo_Calib_20240827__AbsoluteIrradiance__103__00-52-02-433.txt	11	380	500	600.354	-0.00250928
1494	Apollo_Calib_20240827__AbsoluteIrradiance__103__00-52-02-433.txt	11	380	500	600.544	-0.00100403
1495	Apollo_Calib_20240827__AbsoluteIrradiance__103__00-52-02-433.txt	11	380	500	600.734	0.00100435
1496	Apollo_Calib_20240827__AbsoluteIrradiance__103__00-52-02-433.txt	11	380	500	600.924	0.00100467
1497	Apollo_Calib_20240827__AbsoluteIrradiance__103__00-52-02-433.txt	11	380	500	601.114	0
1498	Apollo_Calib_20240827__AbsoluteIrradiance__103__00-52-02-433.txt	11	380	500	601.303	0.0010053
1499	Apollo_Calib_20240827__AbsoluteIrradiance__103__00-52-02-433.txt	11	380	500	601.493	0.000502809
1500	Apollo_Calib_20240827__AbsoluteIrradiance__103__00-52-02-433.txt	11	380	500	601.683	-0.000502968
1501	Apollo_Calib_20240827__AbsoluteIrradiance__103__00-52-02-433.txt	11	380	500	601.873	0.00150938
1502	Apollo_Calib_20240827__AbsoluteIrradiance__103__00-52-02-433.txt	11	380	500	602.063	-0.00251643
1503	Apollo_Calib_20240827__AbsoluteIrradiance__103__00-52-02-433.txt	11	380	500	602.252	0.00151033
1504	Apollo_Calib_20240827__AbsoluteIrradiance__103__00-52-02-433.txt	11	380	500	602.442	-0.00302161
1505	Apollo_Calib_20240827__AbsoluteIrradiance__103__00-52-02-433.txt	11	380	500	602.632	-0.000503761
1506	Apollo_Calib_20240827__AbsoluteIrradiance__103__00-52-02-433.txt	11	380	500	602.821	-0.00201568
1507	Apollo_Calib_20240827__AbsoluteIrradiance__103__00-52-02-433.txt	11	380	500	603.011	0.00100816
1508	Apollo_Calib_20240827__AbsoluteIrradiance__103__00-52-02-433.txt	11	380	500	603.201	-0.00100847
1509	Apollo_Calib_20240827__AbsoluteIrradiance__103__00-52-02-433.txt	11	380	500	603.39	-0.00100879
1510	Apollo_Calib_20240827__AbsoluteIrradiance__103__00-52-02-433.txt	11	380	500	603.58	0.000504553
1511	Apollo_Calib_20240827__AbsoluteIrradiance__103__00-52-02-433.txt	11	380	500	603.77	0.00151414
1512	Apollo_Calib_20240827__AbsoluteIrradiance__103__00-52-02-433.txt	11	380	500	603.959	0.00201948
1513	Apollo_Calib_20240827__AbsoluteIrradiance__103__00-52-02-433.txt	11	380	500	604.149	-0.000505029
1514	Apollo_Calib_20240827__AbsoluteIrradiance__103__00-52-02-433.txt	11	380	500	604.339	-0.000505188
1515	Apollo_Calib_20240827__AbsoluteIrradiance__103__00-52-02-433.txt	11	380	500	604.528	0
1516	Apollo_Calib_20240827__AbsoluteIrradiance__103__00-52-02-433.txt	11	380	500	604.718	0.00303303
1517	Apollo_Calib_20240827__AbsoluteIrradiance__103__00-52-02-433.txt	11	380	500	604.907	0
1518	Apollo_Calib_20240827__AbsoluteIrradiance__103__00-52-02-433.txt	11	380	500	605.097	-0.000505822
1519	Apollo_Calib_20240827__AbsoluteIrradiance__103__00-52-02-433.txt	11	380	500	605.286	-0.0025299
1520	Apollo_Calib_20240827__AbsoluteIrradiance__103__00-52-02-433.txt	11	380	500	605.476	0
1521	Apollo_Calib_20240827__AbsoluteIrradiance__103__00-52-02-433.txt	11	380	500	605.665	0.00202519
1522	Apollo_Calib_20240827__AbsoluteIrradiance__103__00-52-02-433.txt	11	380	500	605.855	0.000506455
1523	Apollo_Calib_20240827__AbsoluteIrradiance__103__00-52-02-433.txt	11	380	500	606.044	0.00202645
1524	Apollo_Calib_20240827__AbsoluteIrradiance__103__00-52-02-433.txt	11	380	500	606.234	0.00101354
1525	Apollo_Calib_20240827__AbsoluteIrradiance__103__00-52-02-433.txt	11	380	500	606.423	0
1526	Apollo_Calib_20240827__AbsoluteIrradiance__103__00-52-02-433.txt	11	380	500	606.612	-0.00202835
1527	Apollo_Calib_20240827__AbsoluteIrradiance__103__00-52-02-433.txt	11	380	500	606.802	0.000507247
1528	Apollo_Calib_20240827__AbsoluteIrradiance__103__00-52-02-433.txt	11	380	500	606.991	0.00101481
1529	Apollo_Calib_20240827__AbsoluteIrradiance__103__00-52-02-433.txt	11	380	500	607.181	0.00101513
1530	Apollo_Calib_20240827__AbsoluteIrradiance__103__00-52-02-433.txt	11	380	500	607.37	-0.00152316
1531	Apollo_Calib_20240827__AbsoluteIrradiance__103__00-52-02-433.txt	11	380	500	607.559	-0.00050788
1532	Apollo_Calib_20240827__AbsoluteIrradiance__103__00-52-02-433.txt	11	380	500	607.749	-0.000508038
1533	Apollo_Calib_20240827__AbsoluteIrradiance__103__00-52-02-433.txt	11	380	500	607.938	0.000508196
1534	Apollo_Calib_20240827__AbsoluteIrradiance__103__00-52-02-433.txt	11	380	500	608.127	0
1535	Apollo_Calib_20240827__AbsoluteIrradiance__103__00-52-02-433.txt	11	380	500	608.316	-0.000508512
1536	Apollo_Calib_20240827__AbsoluteIrradiance__103__00-52-02-433.txt	11	380	500	608.506	-0.000508671
1537	Apollo_Calib_20240827__AbsoluteIrradiance__103__00-52-02-433.txt	11	380	500	608.695	0.000508829
1538	Apollo_Calib_20240827__AbsoluteIrradiance__103__00-52-02-433.txt	11	380	500	608.884	-0.00101797
1539	Apollo_Calib_20240827__AbsoluteIrradiance__103__00-52-02-433.txt	11	380	500	609.073	0.00101829
1540	Apollo_Calib_20240827__AbsoluteIrradiance__103__00-52-02-433.txt	11	380	500	609.263	0.00152791
1541	Apollo_Calib_20240827__AbsoluteIrradiance__103__00-52-02-433.txt	11	380	500	609.452	-0.000509462
1542	Apollo_Calib_20240827__AbsoluteIrradiance__103__00-52-02-433.txt	11	380	500	609.641	0.00050962
1543	Apollo_Calib_20240827__AbsoluteIrradiance__103__00-52-02-433.txt	11	380	500	609.83	0
1544	Apollo_Calib_20240827__AbsoluteIrradiance__103__00-52-02-433.txt	11	380	500	610.019	0.000509936
1545	Apollo_Calib_20240827__AbsoluteIrradiance__103__00-52-02-433.txt	11	380	500	610.208	-0.000510094
1546	Apollo_Calib_20240827__AbsoluteIrradiance__103__00-52-02-433.txt	11	380	500	610.397	-0.000510252
1547	Apollo_Calib_20240827__AbsoluteIrradiance__103__00-52-02-433.txt	11	380	500	610.586	0.00051041
1548	Apollo_Calib_20240827__AbsoluteIrradiance__103__00-52-02-433.txt	11	380	500	610.775	-0.000510568
1549	Apollo_Calib_20240827__AbsoluteIrradiance__103__00-52-02-433.txt	11	380	500	610.965	-0.00102145
1550	Apollo_Calib_20240827__AbsoluteIrradiance__103__00-52-02-433.txt	11	380	500	611.154	-0.00153265
1551	Apollo_Calib_20240827__AbsoluteIrradiance__103__00-52-02-433.txt	11	380	500	611.343	0
1552	Apollo_Calib_20240827__AbsoluteIrradiance__103__00-52-02-433.txt	11	380	500	611.532	-0.0010224
1553	Apollo_Calib_20240827__AbsoluteIrradiance__103__00-52-02-433.txt	11	380	500	611.721	0
1554	Apollo_Calib_20240827__AbsoluteIrradiance__103__00-52-02-433.txt	11	380	500	611.91	-0.000511517
1555	Apollo_Calib_20240827__AbsoluteIrradiance__103__00-52-02-433.txt	11	380	500	612.099	0.00153502
1556	Apollo_Calib_20240827__AbsoluteIrradiance__103__00-52-02-433.txt	11	380	500	612.287	0
1557	Apollo_Calib_20240827__AbsoluteIrradiance__103__00-52-02-433.txt	11	380	500	612.476	-0.00255995
1558	Apollo_Calib_20240827__AbsoluteIrradiance__103__00-52-02-433.txt	11	380	500	612.665	-0.000512148
1559	Apollo_Calib_20240827__AbsoluteIrradiance__103__00-52-02-433.txt	11	380	500	612.854	-0.00153692
1560	Apollo_Calib_20240827__AbsoluteIrradiance__103__00-52-02-433.txt	11	380	500	613.043	0.00204986
1561	Apollo_Calib_20240827__AbsoluteIrradiance__103__00-52-02-433.txt	11	380	500	613.232	0.000512622
1562	Apollo_Calib_20240827__AbsoluteIrradiance__103__00-52-02-433.txt	11	380	500	613.421	-0.00205112
1563	Apollo_Calib_20240827__AbsoluteIrradiance__103__00-52-02-433.txt	11	380	500	613.61	0.00102588
1564	Apollo_Calib_20240827__AbsoluteIrradiance__103__00-52-02-433.txt	11	380	500	613.798	0
1565	Apollo_Calib_20240827__AbsoluteIrradiance__103__00-52-02-433.txt	11	380	500	613.987	0.00256627
1566	Apollo_Calib_20240827__AbsoluteIrradiance__103__00-52-02-433.txt	11	380	500	614.176	0.000513411
1567	Apollo_Calib_20240827__AbsoluteIrradiance__103__00-52-02-433.txt	11	380	500	614.365	0.00256784
1568	Apollo_Calib_20240827__AbsoluteIrradiance__103__00-52-02-433.txt	11	380	500	614.554	0.000513727
1569	Apollo_Calib_20240827__AbsoluteIrradiance__103__00-52-02-433.txt	11	380	500	614.742	-0.000513884
1570	Apollo_Calib_20240827__AbsoluteIrradiance__103__00-52-02-433.txt	11	380	500	614.931	-0.00102808
1571	Apollo_Calib_20240827__AbsoluteIrradiance__103__00-52-02-433.txt	11	380	500	615.12	0.0005142
1572	Apollo_Calib_20240827__AbsoluteIrradiance__103__00-52-02-433.txt	11	380	500	615.309	0
1573	Apollo_Calib_20240827__AbsoluteIrradiance__103__00-52-02-433.txt	11	380	500	615.497	0.00205806
1574	Apollo_Calib_20240827__AbsoluteIrradiance__103__00-52-02-433.txt	11	380	500	615.686	-0.000514673
1575	Apollo_Calib_20240827__AbsoluteIrradiance__103__00-52-02-433.txt	11	380	500	615.875	0.000514831
1576	Apollo_Calib_20240827__AbsoluteIrradiance__103__00-52-02-433.txt	11	380	500	616.063	0.000514988
1577	Apollo_Calib_20240827__AbsoluteIrradiance__103__00-52-02-433.txt	11	380	500	616.252	0.000515146
1578	Apollo_Calib_20240827__AbsoluteIrradiance__103__00-52-02-433.txt	11	380	500	616.44	-0.00103061
1579	Apollo_Calib_20240827__AbsoluteIrradiance__103__00-52-02-433.txt	11	380	500	616.629	0.000515462
1580	Apollo_Calib_20240827__AbsoluteIrradiance__103__00-52-02-433.txt	11	380	500	616.818	0.00051562
1581	Apollo_Calib_20240827__AbsoluteIrradiance__103__00-52-02-433.txt	11	380	500	617.006	-0.000515777
1582	Apollo_Calib_20240827__AbsoluteIrradiance__103__00-52-02-433.txt	11	380	500	617.195	0
1583	Apollo_Calib_20240827__AbsoluteIrradiance__103__00-52-02-433.txt	11	380	500	617.383	-0.000516092
1584	Apollo_Calib_20240827__AbsoluteIrradiance__103__00-52-02-433.txt	11	380	500	617.572	0
1585	Apollo_Calib_20240827__AbsoluteIrradiance__103__00-52-02-433.txt	11	380	500	617.76	-0.000516407
1586	Apollo_Calib_20240827__AbsoluteIrradiance__103__00-52-02-433.txt	11	380	500	617.949	-0.00103313
1587	Apollo_Calib_20240827__AbsoluteIrradiance__103__00-52-02-433.txt	11	380	500	618.137	0.00155017
1588	Apollo_Calib_20240827__AbsoluteIrradiance__103__00-52-02-433.txt	11	380	500	618.326	0.00206752
1589	Apollo_Calib_20240827__AbsoluteIrradiance__103__00-52-02-433.txt	11	380	500	618.514	-0.00103407
1590	Apollo_Calib_20240827__AbsoluteIrradiance__103__00-52-02-433.txt	11	380	500	618.703	0
1591	Apollo_Calib_20240827__AbsoluteIrradiance__103__00-52-02-433.txt	11	380	500	618.891	0.00310411
1592	Apollo_Calib_20240827__AbsoluteIrradiance__103__00-52-02-433.txt	11	380	500	619.079	-0.00310506
1593	Apollo_Calib_20240827__AbsoluteIrradiance__103__00-52-02-433.txt	11	380	500	619.268	0.000517668
1594	Apollo_Calib_20240827__AbsoluteIrradiance__103__00-52-02-433.txt	11	380	500	619.456	0
1595	Apollo_Calib_20240827__AbsoluteIrradiance__103__00-52-02-433.txt	11	380	500	619.644	0.00258991
1596	Apollo_Calib_20240827__AbsoluteIrradiance__103__00-52-02-433.txt	11	380	500	619.833	0.00103628
1597	Apollo_Calib_20240827__AbsoluteIrradiance__103__00-52-02-433.txt	11	380	500	620.021	-0.000518297
1598	Apollo_Calib_20240827__AbsoluteIrradiance__103__00-52-02-433.txt	11	380	500	620.209	-0.00362918
1599	Apollo_Calib_20240827__AbsoluteIrradiance__103__00-52-02-433.txt	11	380	500	620.398	0.000518612
1600	Apollo_Calib_20240827__AbsoluteIrradiance__103__00-52-02-433.txt	11	380	500	620.586	0.000518769
1601	Apollo_Calib_20240827__AbsoluteIrradiance__103__00-52-02-433.txt	11	380	500	620.774	0
1602	Apollo_Calib_20240827__AbsoluteIrradiance__103__00-52-02-433.txt	11	380	500	620.962	-0.000519084
1603	Apollo_Calib_20240827__AbsoluteIrradiance__103__00-52-02-433.txt	11	380	500	621.151	0.00311545
1604	Apollo_Calib_20240827__AbsoluteIrradiance__103__00-52-02-433.txt	11	380	500	621.339	0
1605	Apollo_Calib_20240827__AbsoluteIrradiance__103__00-52-02-433.txt	11	380	500	621.527	-0.00155867
1606	Apollo_Calib_20240827__AbsoluteIrradiance__103__00-52-02-433.txt	11	380	500	621.715	-0.00259857
1607	Apollo_Calib_20240827__AbsoluteIrradiance__103__00-52-02-433.txt	11	380	500	621.903	-0.00259935
1608	Apollo_Calib_20240827__AbsoluteIrradiance__103__00-52-02-433.txt	11	380	500	622.092	-0.00208011
1609	Apollo_Calib_20240827__AbsoluteIrradiance__103__00-52-02-433.txt	11	380	500	622.28	0.00104037
1610	Apollo_Calib_20240827__AbsoluteIrradiance__103__00-52-02-433.txt	11	380	500	622.468	0.000520343
1611	Apollo_Calib_20240827__AbsoluteIrradiance__103__00-52-02-433.txt	11	380	500	622.656	0.0005205
1612	Apollo_Calib_20240827__AbsoluteIrradiance__103__00-52-02-433.txt	11	380	500	622.844	0.00104131
1613	Apollo_Calib_20240827__AbsoluteIrradiance__103__00-52-02-433.txt	11	380	500	623.032	-0.000520814
1614	Apollo_Calib_20240827__AbsoluteIrradiance__103__00-52-02-433.txt	11	380	500	623.22	-0.00208388
1615	Apollo_Calib_20240827__AbsoluteIrradiance__103__00-52-02-433.txt	11	380	500	623.408	0.00260564
1616	Apollo_Calib_20240827__AbsoluteIrradiance__103__00-52-02-433.txt	11	380	500	623.596	0
1617	Apollo_Calib_20240827__AbsoluteIrradiance__103__00-52-02-433.txt	11	380	500	623.784	0.00156433
1618	Apollo_Calib_20240827__AbsoluteIrradiance__103__00-52-02-433.txt	11	380	500	623.972	-0.0010432
1619	Apollo_Calib_20240827__AbsoluteIrradiance__103__00-52-02-433.txt	11	380	500	624.16	0
1620	Apollo_Calib_20240827__AbsoluteIrradiance__103__00-52-02-433.txt	11	380	500	624.348	0.00313148
1621	Apollo_Calib_20240827__AbsoluteIrradiance__103__00-52-02-433.txt	11	380	500	624.536	0.000522071
1622	Apollo_Calib_20240827__AbsoluteIrradiance__103__00-52-02-433.txt	11	380	500	624.724	0
1623	Apollo_Calib_20240827__AbsoluteIrradiance__103__00-52-02-433.txt	11	380	500	624.912	0.0036567
1624	Apollo_Calib_20240827__AbsoluteIrradiance__103__00-52-02-433.txt	11	380	500	625.1	0.00261271
1625	Apollo_Calib_20240827__AbsoluteIrradiance__103__00-52-02-433.txt	11	380	500	625.288	-0.0020908
1626	Apollo_Calib_20240827__AbsoluteIrradiance__103__00-52-02-433.txt	11	380	500	625.476	-0.00156857
1627	Apollo_Calib_20240827__AbsoluteIrradiance__103__00-52-02-433.txt	11	380	500	625.664	0.00209206
1628	Apollo_Calib_20240827__AbsoluteIrradiance__103__00-52-02-433.txt	11	380	500	625.851	-0.000523171
1629	Apollo_Calib_20240827__AbsoluteIrradiance__103__00-52-02-433.txt	11	380	500	626.039	0
1630	Apollo_Calib_20240827__AbsoluteIrradiance__103__00-52-02-433.txt	11	380	500	626.227	0.00104697
1631	Apollo_Calib_20240827__AbsoluteIrradiance__103__00-52-02-433.txt	11	380	500	626.415	0.000523642
1632	Apollo_Calib_20240827__AbsoluteIrradiance__103__00-52-02-433.txt	11	380	500	626.603	-0.0020952
1633	Apollo_Calib_20240827__AbsoluteIrradiance__103__00-52-02-433.txt	11	380	500	626.79	0.00104791
1634	Apollo_Calib_20240827__AbsoluteIrradiance__103__00-52-02-433.txt	11	380	500	626.978	0
1635	Apollo_Calib_20240827__AbsoluteIrradiance__103__00-52-02-433.txt	11	380	500	627.166	0.00209708
1636	Apollo_Calib_20240827__AbsoluteIrradiance__103__00-52-02-433.txt	11	380	500	627.354	0.00104885
1637	Apollo_Calib_20240827__AbsoluteIrradiance__103__00-52-02-433.txt	11	380	500	627.541	-0.00104917
1638	Apollo_Calib_20240827__AbsoluteIrradiance__103__00-52-02-433.txt	11	380	500	627.729	-0.00314844
1639	Apollo_Calib_20240827__AbsoluteIrradiance__103__00-52-02-433.txt	11	380	500	627.917	0.0010498
1640	Apollo_Calib_20240827__AbsoluteIrradiance__103__00-52-02-433.txt	11	380	500	628.104	0.00262527
1641	Apollo_Calib_20240827__AbsoluteIrradiance__103__00-52-02-433.txt	11	380	500	628.292	0.00210084
1642	Apollo_Calib_20240827__AbsoluteIrradiance__103__00-52-02-433.txt	11	380	500	628.48	-0.000525368
1643	Apollo_Calib_20240827__AbsoluteIrradiance__103__00-52-02-433.txt	11	380	500	628.667	0.0021021
1644	Apollo_Calib_20240827__AbsoluteIrradiance__103__00-52-02-433.txt	11	380	500	628.855	0.00210273
1645	Apollo_Calib_20240827__AbsoluteIrradiance__103__00-52-02-433.txt	11	380	500	629.042	0.00157751
1646	Apollo_Calib_20240827__AbsoluteIrradiance__103__00-52-02-433.txt	11	380	500	629.23	-0.00105199
1647	Apollo_Calib_20240827__AbsoluteIrradiance__103__00-52-02-433.txt	11	380	500	629.418	0.0010523
1648	Apollo_Calib_20240827__AbsoluteIrradiance__103__00-52-02-433.txt	11	380	500	629.605	-0.00157893
1649	Apollo_Calib_20240827__AbsoluteIrradiance__103__00-52-02-433.txt	11	380	500	629.793	-0.00105293
1650	Apollo_Calib_20240827__AbsoluteIrradiance__103__00-52-02-433.txt	11	380	500	629.98	0.000526622
1651	Apollo_Calib_20240827__AbsoluteIrradiance__103__00-52-02-433.txt	11	380	500	630.168	0
1652	Apollo_Calib_20240827__AbsoluteIrradiance__103__00-52-02-433.txt	11	380	500	630.355	-0.000526936
1653	Apollo_Calib_20240827__AbsoluteIrradiance__103__00-52-02-433.txt	11	380	500	630.543	0.00105419
1654	Apollo_Calib_20240827__AbsoluteIrradiance__103__00-52-02-433.txt	11	380	500	630.73	-0.002109
1655	Apollo_Calib_20240827__AbsoluteIrradiance__103__00-52-02-433.txt	11	380	500	630.917	0.00105481
1656	Apollo_Calib_20240827__AbsoluteIrradiance__103__00-52-02-433.txt	11	380	500	631.105	0.00369294
1657	Apollo_Calib_20240827__AbsoluteIrradiance__103__00-52-02-433.txt	11	380	500	631.292	-0.000527719
1658	Apollo_Calib_20240827__AbsoluteIrradiance__103__00-52-02-433.txt	11	380	500	631.48	0.000527876
1659	Apollo_Calib_20240827__AbsoluteIrradiance__103__00-52-02-433.txt	11	380	500	631.667	0.00422426
1660	Apollo_Calib_20240827__AbsoluteIrradiance__103__00-52-02-433.txt	11	380	500	631.854	0.00158457
1661	Apollo_Calib_20240827__AbsoluteIrradiance__103__00-52-02-433.txt	11	380	500	632.042	0.000528346
1662	Apollo_Calib_20240827__AbsoluteIrradiance__103__00-52-02-433.txt	11	380	500	632.229	-0.00211401
1663	Apollo_Calib_20240827__AbsoluteIrradiance__103__00-52-02-433.txt	11	380	500	632.416	0.000528658
1664	Apollo_Calib_20240827__AbsoluteIrradiance__103__00-52-02-433.txt	11	380	500	632.604	0.000528816
1665	Apollo_Calib_20240827__AbsoluteIrradiance__103__00-52-02-433.txt	11	380	500	632.791	-0.00158692
1666	Apollo_Calib_20240827__AbsoluteIrradiance__103__00-52-02-433.txt	11	380	500	632.978	0.00105826
1667	Apollo_Calib_20240827__AbsoluteIrradiance__103__00-52-02-433.txt	11	380	500	633.165	0.00105857
1668	Apollo_Calib_20240827__AbsoluteIrradiance__103__00-52-02-433.txt	11	380	500	633.353	0.00211777
1669	Apollo_Calib_20240827__AbsoluteIrradiance__103__00-52-02-433.txt	11	380	500	633.54	0.0010592
1670	Apollo_Calib_20240827__AbsoluteIrradiance__103__00-52-02-433.txt	11	380	500	633.727	-0.00264877
1671	Apollo_Calib_20240827__AbsoluteIrradiance__103__00-52-02-433.txt	11	380	500	633.914	-0.00158973
1672	Apollo_Calib_20240827__AbsoluteIrradiance__103__00-52-02-433.txt	11	380	500	634.101	-0.00371047
1673	Apollo_Calib_20240827__AbsoluteIrradiance__103__00-52-02-433.txt	11	380	500	634.289	0.00159067
1674	Apollo_Calib_20240827__AbsoluteIrradiance__103__00-52-02-433.txt	11	380	500	634.476	0
1675	Apollo_Calib_20240827__AbsoluteIrradiance__103__00-52-02-433.txt	11	380	500	634.663	-0.000530537
1676	Apollo_Calib_20240827__AbsoluteIrradiance__103__00-52-02-433.txt	11	380	500	634.85	0.000530693
1677	Apollo_Calib_20240827__AbsoluteIrradiance__103__00-52-02-433.txt	11	380	500	635.037	-0.00159255
1678	Apollo_Calib_20240827__AbsoluteIrradiance__103__00-52-02-433.txt	11	380	500	635.224	-0.00106201
1679	Apollo_Calib_20240827__AbsoluteIrradiance__103__00-52-02-433.txt	11	380	500	635.411	0.00159349
1680	Apollo_Calib_20240827__AbsoluteIrradiance__103__00-52-02-433.txt	11	380	500	635.598	0.00265659
1681	Apollo_Calib_20240827__AbsoluteIrradiance__103__00-52-02-433.txt	11	380	500	635.785	0.0021259
1682	Apollo_Calib_20240827__AbsoluteIrradiance__103__00-52-02-433.txt	11	380	500	635.972	0.00106326
1683	Apollo_Calib_20240827__AbsoluteIrradiance__103__00-52-02-433.txt	11	380	500	636.159	0.00212715
1684	Apollo_Calib_20240827__AbsoluteIrradiance__103__00-52-02-433.txt	11	380	500	636.346	0
1685	Apollo_Calib_20240827__AbsoluteIrradiance__103__00-52-02-433.txt	11	380	500	636.533	0.0021284
1686	Apollo_Calib_20240827__AbsoluteIrradiance__103__00-52-02-433.txt	11	380	500	636.72	0.000532256
1687	Apollo_Calib_20240827__AbsoluteIrradiance__103__00-52-02-433.txt	11	380	500	636.907	0.00106483
1688	Apollo_Calib_20240827__AbsoluteIrradiance__103__00-52-02-433.txt	11	380	500	637.094	0.00213028
1689	Apollo_Calib_20240827__AbsoluteIrradiance__103__00-52-02-433.txt	11	380	500	637.281	0.00106545
1690	Apollo_Calib_20240827__AbsoluteIrradiance__103__00-52-02-433.txt	11	380	500	637.468	0.00159864
1691	Apollo_Calib_20240827__AbsoluteIrradiance__103__00-52-02-433.txt	11	380	500	637.655	0
1692	Apollo_Calib_20240827__AbsoluteIrradiance__103__00-52-02-433.txt	11	380	500	637.842	0.00106639
1693	Apollo_Calib_20240827__AbsoluteIrradiance__103__00-52-02-433.txt	11	380	500	638.029	-0.00160005
1694	Apollo_Calib_20240827__AbsoluteIrradiance__103__00-52-02-433.txt	11	380	500	638.215	0.00213402
1695	Apollo_Calib_20240827__AbsoluteIrradiance__103__00-52-02-433.txt	11	380	500	638.402	0.000533662
1696	Apollo_Calib_20240827__AbsoluteIrradiance__103__00-52-02-433.txt	11	380	500	638.589	0
1697	Apollo_Calib_20240827__AbsoluteIrradiance__103__00-52-02-433.txt	11	380	500	638.776	0.00106795
1698	Apollo_Calib_20240827__AbsoluteIrradiance__103__00-52-02-433.txt	11	380	500	638.963	0
1699	Apollo_Calib_20240827__AbsoluteIrradiance__103__00-52-02-433.txt	11	380	500	639.149	0.00320572
1700	Apollo_Calib_20240827__AbsoluteIrradiance__103__00-52-02-433.txt	11	380	500	639.336	0.0037411
1701	Apollo_Calib_20240827__AbsoluteIrradiance__103__00-52-02-433.txt	11	380	500	639.523	0.0021384
1702	Apollo_Calib_20240827__AbsoluteIrradiance__103__00-52-02-433.txt	11	380	500	639.709	0.00160426
1703	Apollo_Calib_20240827__AbsoluteIrradiance__103__00-52-02-433.txt	11	380	500	639.896	0.00160473
1704	Apollo_Calib_20240827__AbsoluteIrradiance__103__00-52-02-433.txt	11	380	500	640.083	0.00374547
1705	Apollo_Calib_20240827__AbsoluteIrradiance__103__00-52-02-433.txt	11	380	500	640.27	0.00374657
1706	Apollo_Calib_20240827__AbsoluteIrradiance__103__00-52-02-433.txt	11	380	500	640.456	0.00107076
1707	Apollo_Calib_20240827__AbsoluteIrradiance__103__00-52-02-433.txt	11	380	500	640.643	0.00107107
1708	Apollo_Calib_20240827__AbsoluteIrradiance__103__00-52-02-433.txt	11	380	500	640.829	-0.00107138
1709	Apollo_Calib_20240827__AbsoluteIrradiance__103__00-52-02-433.txt	11	380	500	641.016	0.000535847
1710	Apollo_Calib_20240827__AbsoluteIrradiance__103__00-52-02-433.txt	11	380	500	641.203	-0.00107201
1711	Apollo_Calib_20240827__AbsoluteIrradiance__103__00-52-02-433.txt	11	380	500	641.389	0.00321696
1712	Apollo_Calib_20240827__AbsoluteIrradiance__103__00-52-02-433.txt	11	380	500	641.576	0.000536316
1713	Apollo_Calib_20240827__AbsoluteIrradiance__103__00-52-02-433.txt	11	380	500	641.762	0.00268236
1714	Apollo_Calib_20240827__AbsoluteIrradiance__103__00-52-02-433.txt	11	380	500	641.949	-0.000536627
1715	Apollo_Calib_20240827__AbsoluteIrradiance__103__00-52-02-433.txt	11	380	500	642.135	0.00214713
1716	Apollo_Calib_20240827__AbsoluteIrradiance__103__00-52-02-433.txt	11	380	500	642.322	0.00107388
1717	Apollo_Calib_20240827__AbsoluteIrradiance__103__00-52-02-433.txt	11	380	500	642.508	-0.00161128
1718	Apollo_Calib_20240827__AbsoluteIrradiance__103__00-52-02-433.txt	11	380	500	642.695	0.00161175
1719	Apollo_Calib_20240827__AbsoluteIrradiance__103__00-52-02-433.txt	11	380	500	642.881	0.000537407
1720	Apollo_Calib_20240827__AbsoluteIrradiance__103__00-52-02-433.txt	11	380	500	643.068	0.0043005
1721	Apollo_Calib_20240827__AbsoluteIrradiance__103__00-52-02-433.txt	11	380	500	643.254	0.00215087
1722	Apollo_Calib_20240827__AbsoluteIrradiance__103__00-52-02-433.txt	11	380	500	643.441	0.00322725
1723	Apollo_Calib_20240827__AbsoluteIrradiance__103__00-52-02-433.txt	11	380	500	643.627	0.00053803
1724	Apollo_Calib_20240827__AbsoluteIrradiance__103__00-52-02-433.txt	11	380	500	643.813	0
1725	Apollo_Calib_20240827__AbsoluteIrradiance__103__00-52-02-433.txt	11	380	500	644	0.00269171
1726	Apollo_Calib_20240827__AbsoluteIrradiance__103__00-52-02-433.txt	11	380	500	644.186	0.00269249
1727	Apollo_Calib_20240827__AbsoluteIrradiance__103__00-52-02-433.txt	11	380	500	644.372	0.00215461
1728	Apollo_Calib_20240827__AbsoluteIrradiance__103__00-52-02-433.txt	11	380	500	644.559	0.00377166
1729	Apollo_Calib_20240827__AbsoluteIrradiance__103__00-52-02-433.txt	11	380	500	644.745	0.00215586
1730	Apollo_Calib_20240827__AbsoluteIrradiance__103__00-52-02-433.txt	11	380	500	644.931	0.00107824
1731	Apollo_Calib_20240827__AbsoluteIrradiance__103__00-52-02-433.txt	11	380	500	645.118	0.00161783
1732	Apollo_Calib_20240827__AbsoluteIrradiance__103__00-52-02-433.txt	11	380	500	645.304	0.00269716
1733	Apollo_Calib_20240827__AbsoluteIrradiance__103__00-52-02-433.txt	11	380	500	645.49	0.00107917
1734	Apollo_Calib_20240827__AbsoluteIrradiance__103__00-52-02-433.txt	11	380	500	645.676	0.00215897
1735	Apollo_Calib_20240827__AbsoluteIrradiance__103__00-52-02-433.txt	11	380	500	645.862	0.0016197
1736	Apollo_Calib_20240827__AbsoluteIrradiance__103__00-52-02-433.txt	11	380	500	646.049	0.00378038
1737	Apollo_Calib_20240827__AbsoluteIrradiance__103__00-52-02-433.txt	11	380	500	646.235	0.00270105
1738	Apollo_Calib_20240827__AbsoluteIrradiance__103__00-52-02-433.txt	11	380	500	646.421	0.00432293
1739	Apollo_Calib_20240827__AbsoluteIrradiance__103__00-52-02-433.txt	11	380	500	646.607	0.00432417
1740	Apollo_Calib_20240827__AbsoluteIrradiance__103__00-52-02-433.txt	11	380	500	646.793	0.00162203
1741	Apollo_Calib_20240827__AbsoluteIrradiance__103__00-52-02-433.txt	11	380	500	646.979	0.00108166
1742	Apollo_Calib_20240827__AbsoluteIrradiance__103__00-52-02-433.txt	11	380	500	647.165	0.0043279
1743	Apollo_Calib_20240827__AbsoluteIrradiance__103__00-52-02-433.txt	11	380	500	647.352	0.00595258
1744	Apollo_Calib_20240827__AbsoluteIrradiance__103__00-52-02-433.txt	11	380	500	647.538	0.0048717
1745	Apollo_Calib_20240827__AbsoluteIrradiance__103__00-52-02-433.txt	11	380	500	647.724	0.00216582
1746	Apollo_Calib_20240827__AbsoluteIrradiance__103__00-52-02-433.txt	11	380	500	647.91	0.00379127
1747	Apollo_Calib_20240827__AbsoluteIrradiance__103__00-52-02-433.txt	11	380	500	648.096	0.00433413
1748	Apollo_Calib_20240827__AbsoluteIrradiance__103__00-52-02-433.txt	11	380	500	648.282	0.00433537
1749	Apollo_Calib_20240827__AbsoluteIrradiance__103__00-52-02-433.txt	11	380	500	648.468	0.00271038
1750	Apollo_Calib_20240827__AbsoluteIrradiance__103__00-52-02-433.txt	11	380	500	648.654	0.00325339
1751	Apollo_Calib_20240827__AbsoluteIrradiance__103__00-52-02-433.txt	11	380	500	648.84	0.00216955
1752	Apollo_Calib_20240827__AbsoluteIrradiance__103__00-52-02-433.txt	11	380	500	649.026	0.0037978
1753	Apollo_Calib_20240827__AbsoluteIrradiance__103__00-52-02-433.txt	11	380	500	649.212	0.00325619
1754	Apollo_Calib_20240827__AbsoluteIrradiance__103__00-52-02-433.txt	11	380	500	649.397	0.00108571
1755	Apollo_Calib_20240827__AbsoluteIrradiance__103__00-52-02-433.txt	11	380	500	649.583	0.00162903
1756	Apollo_Calib_20240827__AbsoluteIrradiance__103__00-52-02-433.txt	11	380	500	649.769	0.00380215
1757	Apollo_Calib_20240827__AbsoluteIrradiance__103__00-52-02-433.txt	11	380	500	649.955	0.0027166
1758	Apollo_Calib_20240827__AbsoluteIrradiance__103__00-52-02-433.txt	11	380	500	650.141	0.00597823
1759	Apollo_Calib_20240827__AbsoluteIrradiance__103__00-52-02-433.txt	11	380	500	650.327	0.00434905
1760	Apollo_Calib_20240827__AbsoluteIrradiance__103__00-52-02-433.txt	11	380	500	650.513	0.00217515
1761	Apollo_Calib_20240827__AbsoluteIrradiance__103__00-52-02-433.txt	11	380	500	650.698	0.00271971
1762	Apollo_Calib_20240827__AbsoluteIrradiance__103__00-52-02-433.txt	11	380	500	650.884	0
1763	Apollo_Calib_20240827__AbsoluteIrradiance__103__00-52-02-433.txt	11	380	500	651.07	0.00435402
1764	Apollo_Calib_20240827__AbsoluteIrradiance__103__00-52-02-433.txt	11	380	500	651.256	0.00381085
1765	Apollo_Calib_20240827__AbsoluteIrradiance__103__00-52-02-433.txt	11	380	500	651.442	0.00217825
1766	Apollo_Calib_20240827__AbsoluteIrradiance__103__00-52-02-433.txt	11	380	500	651.627	0.00326831
1767	Apollo_Calib_20240827__AbsoluteIrradiance__103__00-52-02-433.txt	11	380	500	651.813	0.00381411
1768	Apollo_Calib_20240827__AbsoluteIrradiance__103__00-52-02-433.txt	11	380	500	651.999	0.00163509
1769	Apollo_Calib_20240827__AbsoluteIrradiance__103__00-52-02-433.txt	11	380	500	652.184	0.0032711
1770	Apollo_Calib_20240827__AbsoluteIrradiance__103__00-52-02-433.txt	11	380	500	652.37	0.00381737
1771	Apollo_Calib_20240827__AbsoluteIrradiance__103__00-52-02-433.txt	11	380	500	652.556	0.00381846
1772	Apollo_Calib_20240827__AbsoluteIrradiance__103__00-52-02-433.txt	11	380	500	652.741	0.00600214
1773	Apollo_Calib_20240827__AbsoluteIrradiance__103__00-52-02-433.txt	11	380	500	652.927	0.00163741
1774	Apollo_Calib_20240827__AbsoluteIrradiance__103__00-52-02-433.txt	11	380	500	653.113	0.00491364
1775	Apollo_Calib_20240827__AbsoluteIrradiance__103__00-52-02-433.txt	11	380	500	653.298	0.00491503
1776	Apollo_Calib_20240827__AbsoluteIrradiance__103__00-52-02-433.txt	11	380	500	653.484	0.00327762
1777	Apollo_Calib_20240827__AbsoluteIrradiance__103__00-52-02-433.txt	11	380	500	653.669	0.00163927
1778	Apollo_Calib_20240827__AbsoluteIrradiance__103__00-52-02-433.txt	11	380	500	653.855	0.00601238
1779	Apollo_Calib_20240827__AbsoluteIrradiance__103__00-52-02-433.txt	11	380	500	654.04	0.00546735
1780	Apollo_Calib_20240827__AbsoluteIrradiance__103__00-52-02-433.txt	11	380	500	654.226	0.00492201
1781	Apollo_Calib_20240827__AbsoluteIrradiance__103__00-52-02-433.txt	11	380	500	654.412	0.00437637
1782	Apollo_Calib_20240827__AbsoluteIrradiance__103__00-52-02-433.txt	11	380	500	654.597	0.0043776
1783	Apollo_Calib_20240827__AbsoluteIrradiance__103__00-52-02-433.txt	11	380	500	654.782	0.00547355
1784	Apollo_Calib_20240827__AbsoluteIrradiance__103__00-52-02-433.txt	11	380	500	654.968	0.00657013
1785	Apollo_Calib_20240827__AbsoluteIrradiance__103__00-52-02-433.txt	11	380	500	655.153	0.00547665
1786	Apollo_Calib_20240827__AbsoluteIrradiance__103__00-52-02-433.txt	11	380	500	655.339	0.00438256
1787	Apollo_Calib_20240827__AbsoluteIrradiance__103__00-52-02-433.txt	11	380	500	655.524	0.00273988
1788	Apollo_Calib_20240827__AbsoluteIrradiance__103__00-52-02-433.txt	11	380	500	655.71	0.00877009
1789	Apollo_Calib_20240827__AbsoluteIrradiance__103__00-52-02-433.txt	11	380	500	655.895	0.00548285
1790	Apollo_Calib_20240827__AbsoluteIrradiance__103__00-52-02-433.txt	11	380	500	656.08	0.00493596
1791	Apollo_Calib_20240827__AbsoluteIrradiance__103__00-52-02-433.txt	11	380	500	656.266	0.00932612
1792	Apollo_Calib_20240827__AbsoluteIrradiance__103__00-52-02-433.txt	11	380	500	656.451	0.006585
1793	Apollo_Calib_20240827__AbsoluteIrradiance__103__00-52-02-433.txt	11	380	500	656.636	0.00384233
1794	Apollo_Calib_20240827__AbsoluteIrradiance__103__00-52-02-433.txt	11	380	500	656.822	0.0054906
1795	Apollo_Calib_20240827__AbsoluteIrradiance__103__00-52-02-433.txt	11	380	500	657.007	0.00274607
1796	Apollo_Calib_20240827__AbsoluteIrradiance__103__00-52-02-433.txt	11	380	500	657.192	0.00439496
1797	Apollo_Calib_20240827__AbsoluteIrradiance__103__00-52-02-433.txt	11	380	500	657.378	0.0021981
1798	Apollo_Calib_20240827__AbsoluteIrradiance__103__00-52-02-433.txt	11	380	500	657.563	0.00494712
1799	Apollo_Calib_20240827__AbsoluteIrradiance__103__00-52-02-433.txt	11	380	500	657.748	0.00714785
1800	Apollo_Calib_20240827__AbsoluteIrradiance__103__00-52-02-433.txt	11	380	500	657.933	0.0049499
1801	Apollo_Calib_20240827__AbsoluteIrradiance__103__00-52-02-433.txt	11	380	500	658.118	0.00495129
1802	Apollo_Calib_20240827__AbsoluteIrradiance__103__00-52-02-433.txt	11	380	500	658.304	0.00605329
1803	Apollo_Calib_20240827__AbsoluteIrradiance__103__00-52-02-433.txt	11	380	500	658.489	0.00770635
1804	Apollo_Calib_20240827__AbsoluteIrradiance__103__00-52-02-433.txt	11	380	500	658.674	0.00715791
1805	Apollo_Calib_20240827__AbsoluteIrradiance__103__00-52-02-433.txt	11	380	500	658.859	0.00605839
1806	Apollo_Calib_20240827__AbsoluteIrradiance__103__00-52-02-433.txt	11	380	500	659.044	0.00771285
1807	Apollo_Calib_20240827__AbsoluteIrradiance__103__00-52-02-433.txt	11	380	500	659.229	0.00826609
1808	Apollo_Calib_20240827__AbsoluteIrradiance__103__00-52-02-433.txt	11	380	500	659.414	0.0060635
1809	Apollo_Calib_20240827__AbsoluteIrradiance__103__00-52-02-433.txt	11	380	500	659.599	0.0060652
1810	Apollo_Calib_20240827__AbsoluteIrradiance__103__00-52-02-433.txt	11	380	500	659.785	0.0044123
1811	Apollo_Calib_20240827__AbsoluteIrradiance__103__00-52-02-433.txt	11	380	500	659.97	0.00331015
1812	Apollo_Calib_20240827__AbsoluteIrradiance__103__00-52-02-433.txt	11	380	500	660.155	0.007174
1813	Apollo_Calib_20240827__AbsoluteIrradiance__103__00-52-02-433.txt	11	380	500	660.34	0.00607201
1814	Apollo_Calib_20240827__AbsoluteIrradiance__103__00-52-02-433.txt	11	380	500	660.525	0.00386509
1815	Apollo_Calib_20240827__AbsoluteIrradiance__103__00-52-02-433.txt	11	380	500	660.71	0.00497079
1816	Apollo_Calib_20240827__AbsoluteIrradiance__103__00-52-02-433.txt	11	380	500	660.895	0.00939191
1817	Apollo_Calib_20240827__AbsoluteIrradiance__103__00-52-02-433.txt	11	380	500	661.08	0.00442096
1818	Apollo_Calib_20240827__AbsoluteIrradiance__103__00-52-02-433.txt	11	380	500	661.264	0.00331664
1819	Apollo_Calib_20240827__AbsoluteIrradiance__103__00-52-02-433.txt	11	380	500	661.449	0.00774099
1820	Apollo_Calib_20240827__AbsoluteIrradiance__103__00-52-02-433.txt	11	380	500	661.634	0.00884932
1821	Apollo_Calib_20240827__AbsoluteIrradiance__103__00-52-02-433.txt	11	380	500	661.819	0.00608561
1822	Apollo_Calib_20240827__AbsoluteIrradiance__103__00-52-02-433.txt	11	380	500	662.004	0.0066407
1823	Apollo_Calib_20240827__AbsoluteIrradiance__103__00-52-02-433.txt	11	380	500	662.189	0
1824	Apollo_Calib_20240827__AbsoluteIrradiance__103__00-52-02-433.txt	11	380	500	662.374	0.00221481
1825	Apollo_Calib_20240827__AbsoluteIrradiance__103__00-52-02-433.txt	11	380	500	662.559	0.00221542
1826	Apollo_Calib_20240827__AbsoluteIrradiance__103__00-52-02-433.txt	11	380	500	662.743	0.00166203
1827	Apollo_Calib_20240827__AbsoluteIrradiance__103__00-52-02-433.txt	11	380	500	662.928	0.00332499
1828	Apollo_Calib_20240827__AbsoluteIrradiance__103__00-52-02-433.txt	11	380	500	663.113	0.00332591
1829	Apollo_Calib_20240827__AbsoluteIrradiance__103__00-52-02-433.txt	11	380	500	663.298	0.00110895
1830	Apollo_Calib_20240827__AbsoluteIrradiance__103__00-52-02-433.txt	11	380	500	663.483	0.00221851
1831	Apollo_Calib_20240827__AbsoluteIrradiance__103__00-52-02-433.txt	11	380	500	663.667	0.00388348
1832	Apollo_Calib_20240827__AbsoluteIrradiance__103__00-52-02-433.txt	11	380	500	663.852	0.00166481
1833	Apollo_Calib_20240827__AbsoluteIrradiance__103__00-52-02-433.txt	11	380	500	664.037	0.00555092
1834	Apollo_Calib_20240827__AbsoluteIrradiance__103__00-52-02-433.txt	11	380	500	664.221	0.00277623
1835	Apollo_Calib_20240827__AbsoluteIrradiance__103__00-52-02-433.txt	11	380	500	664.406	0.0061094
1836	Apollo_Calib_20240827__AbsoluteIrradiance__103__00-52-02-433.txt	11	380	500	664.591	0.00444444
1837	Apollo_Calib_20240827__AbsoluteIrradiance__103__00-52-02-433.txt	11	380	500	664.775	0.00166713
1838	Apollo_Calib_20240827__AbsoluteIrradiance__103__00-52-02-433.txt	11	380	500	664.96	0.00333518
1839	Apollo_Calib_20240827__AbsoluteIrradiance__103__00-52-02-433.txt	11	380	500	665.145	0.00278009
1840	Apollo_Calib_20240827__AbsoluteIrradiance__103__00-52-02-433.txt	11	380	500	665.329	0.00333703
1841	Apollo_Calib_20240827__AbsoluteIrradiance__103__00-52-02-433.txt	11	380	500	665.514	0.00166898
1842	Apollo_Calib_20240827__AbsoluteIrradiance__103__00-52-02-433.txt	11	380	500	665.698	0.00222592
1843	Apollo_Calib_20240827__AbsoluteIrradiance__103__00-52-02-433.txt	11	380	500	665.883	0.00111327
1844	Apollo_Calib_20240827__AbsoluteIrradiance__103__00-52-02-433.txt	11	380	500	666.068	0.00556789
1845	Apollo_Calib_20240827__AbsoluteIrradiance__103__00-52-02-433.txt	11	380	500	666.252	0.00167083
1846	Apollo_Calib_20240827__AbsoluteIrradiance__103__00-52-02-433.txt	11	380	500	666.437	-0.0011142
1847	Apollo_Calib_20240827__AbsoluteIrradiance__103__00-52-02-433.txt	11	380	500	666.621	0.00222901
1848	Apollo_Calib_20240827__AbsoluteIrradiance__103__00-52-02-433.txt	11	380	500	666.806	0.00334444
1849	Apollo_Calib_20240827__AbsoluteIrradiance__103__00-52-02-433.txt	11	380	500	666.99	0.00111512
1850	Apollo_Calib_20240827__AbsoluteIrradiance__103__00-52-02-433.txt	11	380	500	667.174	-0.00167314
1851	Apollo_Calib_20240827__AbsoluteIrradiance__103__00-52-02-433.txt	11	380	500	667.359	0.00390508
1852	Apollo_Calib_20240827__AbsoluteIrradiance__103__00-52-02-433.txt	11	380	500	667.543	0.00279011
1853	Apollo_Calib_20240827__AbsoluteIrradiance__103__00-52-02-433.txt	11	380	500	667.728	0.00111635
1854	Apollo_Calib_20240827__AbsoluteIrradiance__103__00-52-02-433.txt	11	380	500	667.912	0
1855	Apollo_Calib_20240827__AbsoluteIrradiance__103__00-52-02-433.txt	11	380	500	668.096	0.00279242
1856	Apollo_Calib_20240827__AbsoluteIrradiance__103__00-52-02-433.txt	11	380	500	668.281	-0.000558639
1857	Apollo_Calib_20240827__AbsoluteIrradiance__103__00-52-02-433.txt	11	380	500	668.465	0.00111759
1858	Apollo_Calib_20240827__AbsoluteIrradiance__103__00-52-02-433.txt	11	380	500	668.649	0.00223579
1859	Apollo_Calib_20240827__AbsoluteIrradiance__103__00-52-02-433.txt	11	380	500	668.834	-0.0011182
1860	Apollo_Calib_20240827__AbsoluteIrradiance__103__00-52-02-433.txt	11	380	500	669.018	0
1861	Apollo_Calib_20240827__AbsoluteIrradiance__103__00-52-02-433.txt	11	380	500	669.202	0.00335645
1862	Apollo_Calib_20240827__AbsoluteIrradiance__103__00-52-02-433.txt	11	380	500	669.387	-0.000559564
1863	Apollo_Calib_20240827__AbsoluteIrradiance__103__00-52-02-433.txt	11	380	500	669.571	0.00559718
1864	Apollo_Calib_20240827__AbsoluteIrradiance__103__00-52-02-433.txt	11	380	500	669.755	-0.00167961
1865	Apollo_Calib_20240827__AbsoluteIrradiance__103__00-52-02-433.txt	11	380	500	669.939	0.000560025
1866	Apollo_Calib_20240827__AbsoluteIrradiance__103__00-52-02-433.txt	11	380	500	670.124	0.00056018
1867	Apollo_Calib_20240827__AbsoluteIrradiance__103__00-52-02-433.txt	11	380	500	670.308	0.00448267
1868	Apollo_Calib_20240827__AbsoluteIrradiance__103__00-52-02-433.txt	11	380	500	670.492	0.00560487
1869	Apollo_Calib_20240827__AbsoluteIrradiance__103__00-52-02-433.txt	11	380	500	670.676	0.00112128
1870	Apollo_Calib_20240827__AbsoluteIrradiance__103__00-52-02-433.txt	11	380	500	670.86	0.00112159
1871	Apollo_Calib_20240827__AbsoluteIrradiance__103__00-52-02-433.txt	11	380	500	671.044	0
1872	Apollo_Calib_20240827__AbsoluteIrradiance__103__00-52-02-433.txt	11	380	500	671.228	0.00504992
1873	Apollo_Calib_20240827__AbsoluteIrradiance__103__00-52-02-433.txt	11	380	500	671.413	-0.000561257
1874	Apollo_Calib_20240827__AbsoluteIrradiance__103__00-52-02-433.txt	11	380	500	671.597	-0.00168423
1875	Apollo_Calib_20240827__AbsoluteIrradiance__103__00-52-02-433.txt	11	380	500	671.781	0
1876	Apollo_Calib_20240827__AbsoluteIrradiance__103__00-52-02-433.txt	11	380	500	671.965	0.00280859
1877	Apollo_Calib_20240827__AbsoluteIrradiance__103__00-52-02-433.txt	11	380	500	672.149	0.00112375
1878	Apollo_Calib_20240827__AbsoluteIrradiance__103__00-52-02-433.txt	11	380	500	672.333	0.000562026
1879	Apollo_Calib_20240827__AbsoluteIrradiance__103__00-52-02-433.txt	11	380	500	672.517	-0.00056218
1880	Apollo_Calib_20240827__AbsoluteIrradiance__103__00-52-02-433.txt	11	380	500	672.701	0.003374
1881	Apollo_Calib_20240827__AbsoluteIrradiance__103__00-52-02-433.txt	11	380	500	672.885	-0.000562488
1882	Apollo_Calib_20240827__AbsoluteIrradiance__103__00-52-02-433.txt	11	380	500	673.069	-0.00393849
1883	Apollo_Calib_20240827__AbsoluteIrradiance__103__00-52-02-433.txt	11	380	500	673.253	0.00112559
1884	Apollo_Calib_20240827__AbsoluteIrradiance__103__00-52-02-433.txt	11	380	500	673.437	0.0011259
1885	Apollo_Calib_20240827__AbsoluteIrradiance__103__00-52-02-433.txt	11	380	500	673.621	-0.00225241
1886	Apollo_Calib_20240827__AbsoluteIrradiance__103__00-52-02-433.txt	11	380	500	673.804	0
1887	Apollo_Calib_20240827__AbsoluteIrradiance__103__00-52-02-433.txt	11	380	500	673.988	0.00112682
1888	Apollo_Calib_20240827__AbsoluteIrradiance__103__00-52-02-433.txt	11	380	500	674.172	0
1889	Apollo_Calib_20240827__AbsoluteIrradiance__103__00-52-02-433.txt	11	380	500	674.356	-0.00281859
1890	Apollo_Calib_20240827__AbsoluteIrradiance__103__00-52-02-433.txt	11	380	500	674.54	-0.00169161
1891	Apollo_Calib_20240827__AbsoluteIrradiance__103__00-52-02-433.txt	11	380	500	674.724	0.00507623
1892	Apollo_Calib_20240827__AbsoluteIrradiance__103__00-52-02-433.txt	11	380	500	674.908	-0.000564179
1893	Apollo_Calib_20240827__AbsoluteIrradiance__103__00-52-02-433.txt	11	380	500	675.091	0.00112866
1894	Apollo_Calib_20240827__AbsoluteIrradiance__103__00-52-02-433.txt	11	380	500	675.275	-0.00169346
1895	Apollo_Calib_20240827__AbsoluteIrradiance__103__00-52-02-433.txt	11	380	500	675.459	0.00169392
1896	Apollo_Calib_20240827__AbsoluteIrradiance__103__00-52-02-433.txt	11	380	500	675.643	0
1897	Apollo_Calib_20240827__AbsoluteIrradiance__103__00-52-02-433.txt	11	380	500	675.826	0.00112989
1898	Apollo_Calib_20240827__AbsoluteIrradiance__103__00-52-02-433.txt	11	380	500	676.01	0.0016953
1899	Apollo_Calib_20240827__AbsoluteIrradiance__103__00-52-02-433.txt	11	380	500	676.194	-0.00113051
1900	Apollo_Calib_20240827__AbsoluteIrradiance__103__00-52-02-433.txt	11	380	500	676.377	0
1901	Apollo_Calib_20240827__AbsoluteIrradiance__103__00-52-02-433.txt	11	380	500	676.561	0.00339336
1902	Apollo_Calib_20240827__AbsoluteIrradiance__103__00-52-02-433.txt	11	380	500	676.745	-0.000565715
1903	Apollo_Calib_20240827__AbsoluteIrradiance__103__00-52-02-433.txt	11	380	500	676.928	-0.00113174
1904	Apollo_Calib_20240827__AbsoluteIrradiance__103__00-52-02-433.txt	11	380	500	677.112	0.00339613
1905	Apollo_Calib_20240827__AbsoluteIrradiance__103__00-52-02-433.txt	11	380	500	677.296	-0.00113235
1906	Apollo_Calib_20240827__AbsoluteIrradiance__103__00-52-02-433.txt	11	380	500	677.479	-0.00113266
1907	Apollo_Calib_20240827__AbsoluteIrradiance__103__00-52-02-433.txt	11	380	500	677.663	-0.000566482
1908	Apollo_Calib_20240827__AbsoluteIrradiance__103__00-52-02-433.txt	11	380	500	677.846	0.00113327
1909	Apollo_Calib_20240827__AbsoluteIrradiance__103__00-52-02-433.txt	11	380	500	678.03	-0.00113358
1910	Apollo_Calib_20240827__AbsoluteIrradiance__103__00-52-02-433.txt	11	380	500	678.213	-0.00113388
1911	Apollo_Calib_20240827__AbsoluteIrradiance__103__00-52-02-433.txt	11	380	500	678.397	0.00170129
1912	Apollo_Calib_20240827__AbsoluteIrradiance__103__00-52-02-433.txt	11	380	500	678.58	-0.0011345
1913	Apollo_Calib_20240827__AbsoluteIrradiance__103__00-52-02-433.txt	11	380	500	678.764	0
1914	Apollo_Calib_20240827__AbsoluteIrradiance__103__00-52-02-433.txt	11	380	500	678.947	-0.00113511
1915	Apollo_Calib_20240827__AbsoluteIrradiance__103__00-52-02-433.txt	11	380	500	679.131	0.000567709
1916	Apollo_Calib_20240827__AbsoluteIrradiance__103__00-52-02-433.txt	11	380	500	679.314	0.00113572
1917	Apollo_Calib_20240827__AbsoluteIrradiance__103__00-52-02-433.txt	11	380	500	679.498	0
1918	Apollo_Calib_20240827__AbsoluteIrradiance__103__00-52-02-433.txt	11	380	500	679.681	0.00170451
1919	Apollo_Calib_20240827__AbsoluteIrradiance__103__00-52-02-433.txt	11	380	500	679.865	0.00113665
1920	Apollo_Calib_20240827__AbsoluteIrradiance__103__00-52-02-433.txt	11	380	500	680.048	-0.00170543
1921	Apollo_Calib_20240827__AbsoluteIrradiance__103__00-52-02-433.txt	11	380	500	680.231	0
1922	Apollo_Calib_20240827__AbsoluteIrradiance__103__00-52-02-433.txt	11	380	500	680.415	-0.00113756
1923	Apollo_Calib_20240827__AbsoluteIrradiance__103__00-52-02-433.txt	11	380	500	680.598	0.00113787
1924	Apollo_Calib_20240827__AbsoluteIrradiance__103__00-52-02-433.txt	11	380	500	680.781	-0.00170727
1925	Apollo_Calib_20240827__AbsoluteIrradiance__103__00-52-02-433.txt	11	380	500	680.965	-0.000569242
1926	Apollo_Calib_20240827__AbsoluteIrradiance__103__00-52-02-433.txt	11	380	500	681.148	0.00113879
1927	Apollo_Calib_20240827__AbsoluteIrradiance__103__00-52-02-433.txt	11	380	500	681.331	0.0011391
1928	Apollo_Calib_20240827__AbsoluteIrradiance__103__00-52-02-433.txt	11	380	500	681.514	0
1929	Apollo_Calib_20240827__AbsoluteIrradiance__103__00-52-02-433.txt	11	380	500	681.698	-0.00284927
1930	Apollo_Calib_20240827__AbsoluteIrradiance__103__00-52-02-433.txt	11	380	500	681.881	0.000570008
1931	Apollo_Calib_20240827__AbsoluteIrradiance__103__00-52-02-433.txt	11	380	500	682.064	0.00114032
1932	Apollo_Calib_20240827__AbsoluteIrradiance__103__00-52-02-433.txt	11	380	500	682.247	-0.00171094
1933	Apollo_Calib_20240827__AbsoluteIrradiance__103__00-52-02-433.txt	11	380	500	682.43	-0.00228187
1934	Apollo_Calib_20240827__AbsoluteIrradiance__103__00-52-02-433.txt	11	380	500	682.614	0.000570621
1935	Apollo_Calib_20240827__AbsoluteIrradiance__103__00-52-02-433.txt	11	380	500	682.797	0.00342464
1936	Apollo_Calib_20240827__AbsoluteIrradiance__103__00-52-02-433.txt	11	380	500	682.98	0.000570927
1937	Apollo_Calib_20240827__AbsoluteIrradiance__103__00-52-02-433.txt	11	380	500	683.163	-0.00342648
1938	Apollo_Calib_20240827__AbsoluteIrradiance__103__00-52-02-433.txt	11	380	500	683.346	0.00285616
1939	Apollo_Calib_20240827__AbsoluteIrradiance__103__00-52-02-433.txt	11	380	500	683.529	-0.00171416
1940	Apollo_Calib_20240827__AbsoluteIrradiance__103__00-52-02-433.txt	11	380	500	683.712	-0.00171462
1941	Apollo_Calib_20240827__AbsoluteIrradiance__103__00-52-02-433.txt	11	380	500	683.895	0.00114338
1942	Apollo_Calib_20240827__AbsoluteIrradiance__103__00-52-02-433.txt	11	380	500	684.078	-0.000571845
1943	Apollo_Calib_20240827__AbsoluteIrradiance__103__00-52-02-433.txt	11	380	500	684.261	-0.00171599
1944	Apollo_Calib_20240827__AbsoluteIrradiance__103__00-52-02-433.txt	11	380	500	684.444	0
1945	Apollo_Calib_20240827__AbsoluteIrradiance__103__00-52-02-433.txt	11	380	500	684.627	0.00171691
1946	Apollo_Calib_20240827__AbsoluteIrradiance__103__00-52-02-433.txt	11	380	500	684.81	-0.00228983
1947	Apollo_Calib_20240827__AbsoluteIrradiance__103__00-52-02-433.txt	11	380	500	684.993	-0.00114522
1948	Apollo_Calib_20240827__AbsoluteIrradiance__103__00-52-02-433.txt	11	380	500	685.176	0.00286381
1949	Apollo_Calib_20240827__AbsoluteIrradiance__103__00-52-02-433.txt	11	380	500	685.359	-0.00401041
1950	Apollo_Calib_20240827__AbsoluteIrradiance__103__00-52-02-433.txt	11	380	500	685.542	-0.00343841
1951	Apollo_Calib_20240827__AbsoluteIrradiance__103__00-52-02-433.txt	11	380	500	685.725	-0.00114644
1952	Apollo_Calib_20240827__AbsoluteIrradiance__103__00-52-02-433.txt	11	380	500	685.908	0.00114675
1953	Apollo_Calib_20240827__AbsoluteIrradiance__103__00-52-02-433.txt	11	380	500	686.091	0.000573527
1954	Apollo_Calib_20240827__AbsoluteIrradiance__103__00-52-02-433.txt	11	380	500	686.274	0.0028684
1955	Apollo_Calib_20240827__AbsoluteIrradiance__103__00-52-02-433.txt	11	380	500	686.457	0.00229533
1956	Apollo_Calib_20240827__AbsoluteIrradiance__103__00-52-02-433.txt	11	380	500	686.639	0.000573985
1957	Apollo_Calib_20240827__AbsoluteIrradiance__103__00-52-02-433.txt	11	380	500	686.822	0.00172241
1958	Apollo_Calib_20240827__AbsoluteIrradiance__103__00-52-02-433.txt	11	380	500	687.005	0.00114858
1959	Apollo_Calib_20240827__AbsoluteIrradiance__103__00-52-02-433.txt	11	380	500	687.188	0.00114889
1960	Apollo_Calib_20240827__AbsoluteIrradiance__103__00-52-02-433.txt	11	380	500	687.371	0.00229839
1961	Apollo_Calib_20240827__AbsoluteIrradiance__103__00-52-02-433.txt	11	380	500	687.553	0.002299
1962	Apollo_Calib_20240827__AbsoluteIrradiance__103__00-52-02-433.txt	11	380	500	687.736	0.0011498
1963	Apollo_Calib_20240827__AbsoluteIrradiance__103__00-52-02-433.txt	11	380	500	687.919	0.00460044
1964	Apollo_Calib_20240827__AbsoluteIrradiance__103__00-52-02-433.txt	11	380	500	688.102	0.0069025
1965	Apollo_Calib_20240827__AbsoluteIrradiance__103__00-52-02-433.txt	11	380	500	688.284	0
1966	Apollo_Calib_20240827__AbsoluteIrradiance__103__00-52-02-433.txt	11	380	500	688.467	0
1967	Apollo_Calib_20240827__AbsoluteIrradiance__103__00-52-02-433.txt	11	380	500	688.65	-0.001727
1968	Apollo_Calib_20240827__AbsoluteIrradiance__103__00-52-02-433.txt	11	380	500	688.832	-0.00345491
1969	Apollo_Calib_20240827__AbsoluteIrradiance__103__00-52-02-433.txt	11	380	500	689.015	-0.00172791
1970	Apollo_Calib_20240827__AbsoluteIrradiance__103__00-52-02-433.txt	11	380	500	689.197	-0.00460899
1971	Apollo_Calib_20240827__AbsoluteIrradiance__103__00-52-02-433.txt	11	380	500	689.38	0.00576277
1972	Apollo_Calib_20240827__AbsoluteIrradiance__103__00-52-02-433.txt	11	380	500	689.563	0.00461144
1973	Apollo_Calib_20240827__AbsoluteIrradiance__103__00-52-02-433.txt	11	380	500	689.745	-0.000576582
1974	Apollo_Calib_20240827__AbsoluteIrradiance__103__00-52-02-433.txt	11	380	500	689.928	-0.00288367
1975	Apollo_Calib_20240827__AbsoluteIrradiance__103__00-52-02-433.txt	11	380	500	690.11	0
1976	Apollo_Calib_20240827__AbsoluteIrradiance__103__00-52-02-433.txt	11	380	500	690.293	0
1977	Apollo_Calib_20240827__AbsoluteIrradiance__103__00-52-02-433.txt	11	380	500	690.475	0.00115438
1978	Apollo_Calib_20240827__AbsoluteIrradiance__103__00-52-02-433.txt	11	380	500	690.658	0.000577345
1979	Apollo_Calib_20240827__AbsoluteIrradiance__103__00-52-02-433.txt	11	380	500	690.84	-0.00461998
1980	Apollo_Calib_20240827__AbsoluteIrradiance__103__00-52-02-433.txt	11	380	500	691.023	0
1981	Apollo_Calib_20240827__AbsoluteIrradiance__103__00-52-02-433.txt	11	380	500	691.205	0.000577802
1982	Apollo_Calib_20240827__AbsoluteIrradiance__103__00-52-02-433.txt	11	380	500	691.388	0.000577955
1983	Apollo_Calib_20240827__AbsoluteIrradiance__103__00-52-02-433.txt	11	380	500	691.57	-0.000578107
1984	Apollo_Calib_20240827__AbsoluteIrradiance__103__00-52-02-433.txt	11	380	500	691.752	0.00173478
1985	Apollo_Calib_20240827__AbsoluteIrradiance__103__00-52-02-433.txt	11	380	500	691.935	-0.00173524
1986	Apollo_Calib_20240827__AbsoluteIrradiance__103__00-52-02-433.txt	11	380	500	692.117	-0.00289282
1987	Apollo_Calib_20240827__AbsoluteIrradiance__103__00-52-02-433.txt	11	380	500	692.3	0.000578718
1988	Apollo_Calib_20240827__AbsoluteIrradiance__103__00-52-02-433.txt	11	380	500	692.482	0.00115774
1989	Apollo_Calib_20240827__AbsoluteIrradiance__103__00-52-02-433.txt	11	380	500	692.664	0.000579022
1990	Apollo_Calib_20240827__AbsoluteIrradiance__103__00-52-02-433.txt	11	380	500	692.847	-0.00289587
1991	Apollo_Calib_20240827__AbsoluteIrradiance__103__00-52-02-433.txt	11	380	500	693.029	0
1992	Apollo_Calib_20240827__AbsoluteIrradiance__103__00-52-02-433.txt	11	380	500	693.211	0.000579479
1993	Apollo_Calib_20240827__AbsoluteIrradiance__103__00-52-02-433.txt	11	380	500	693.393	0.00115926
1994	Apollo_Calib_20240827__AbsoluteIrradiance__103__00-52-02-433.txt	11	380	500	693.576	0
1995	Apollo_Calib_20240827__AbsoluteIrradiance__103__00-52-02-433.txt	11	380	500	693.758	-0.00115987
1996	Apollo_Calib_20240827__AbsoluteIrradiance__103__00-52-02-433.txt	11	380	500	693.94	-0.00232035
1997	Apollo_Calib_20240827__AbsoluteIrradiance__103__00-52-02-433.txt	11	380	500	694.122	-0.00174072
1998	Apollo_Calib_20240827__AbsoluteIrradiance__103__00-52-02-433.txt	11	380	500	694.304	-0.00232157
1999	Apollo_Calib_20240827__AbsoluteIrradiance__103__00-52-02-433.txt	11	380	500	694.487	0.000580546
[truncated: 371,393+ more rows]

## Sheet: S2_example_regime
	00:00:00	00:05:00	00:10:00	00:15:00	00:20:00	00:25:00	00:30:00	00:35:00	00:40:00	00:45:00	00:50:00	00:55:00	01:00:00	01:05:00	01:10:00	01:15:00	01:20:00	01:25:00	01:30:00	01:35:00	01:40:00	01:45:00	01:50:00	01:55:00	02:00:00	02:05:00	02:10:00	02:15:00	02:20:00	02:25:00	02:30:00	02:35:00	02:40:00	02:45:00	02:50:00	02:55:00	03:00:00	03:05:00	03:10:00	03:15:00	03:20:00	03:25:00	03:30:00	03:35:00	03:40:00	03:45:00	03:50:00	03:55:00	04:00:00
time	00:00:00	00:05:00	00:10:00	00:15:00	00:20:00	00:25:00	00:30:00	00:35:00	00:40:00	00:45:00	00:50:00	00:55:00	01:00:00	01:05:00	01:10:00	01:15:00	01:20:00	01:25:00	01:30:00	01:35:00	01:40:00	01:45:00	01:50:00	01:55:00	02:00:00	02:05:00	02:10:00	02:15:00	02:20:00	02:25:00	02:30:00	02:35:00	02:40:00	02:45:00	02:50:00	02:55:00	03:00:00	03:05:00	03:10:00	03:15:00	03:20:00	03:25:00	03:30:00	03:35:00	03:40:00	03:45:00	03:50:00	03:55:00	04:00:00
hour	0	0	0	0	0	0	0	0	0	0	0	0	1	1	1	1	1	1	1	1	1	1	1	1	2	2	2	2	2	2	2	2	2	2	2	2	3	3	3	3	3	3	3	3	3	3	3	3	4
minute	0	5	10	15	20	25	30	35	40	45	50	55	0	5	10	15	20	25	30	35	40	45	50	55	0	5	10	15	20	25	30	35	40	45	50	55	0	5	10	15	20	25	30	35	40	45	50	55	0
second	0	0	0	0	0	0	0	0	0	0	0	0	0	0	0	0	0	0	0	0	0	0	0	0	0	0	0	0	0	0	0	0	0	0	0	0	0	0	0	0	0	0	0	0	0	0	0	0	0
380nm	735	0	0	0	0	313	734	0	0	0	0	0	50	0	0	0	0	0	0	0	0	859	0	407	0	947	529	0	827	909	0	28	0	450	0	0	0	0	0	990	359	0	0	231	0	0	0	0	548
400nm	0	0	0	0	0	153	0	0	0	0	0	0	0	0	601	776	0	0	782	354	29	0	595	0	126	0	501	457	0	0	0	0	0	751	550	0	341	0	0	0	252	329	481	0	0	398	0	0	892
420nm	0	0	0	0	264	0	953	0	0	0	21	0	0	972	0	827	0	0	0	818	474	0	597	803	535	0	0	0	626	0	658	448	804	0	59	0	0	0	929	0	0	0	775	652	524	0	0	913	0
450nm	312	667	0	0	0	0	0	0	54	45	0	0	0	0	0	0	0	0	327	0	719	0	0	0	0	0	0	0	0	0	375	0	0	0	214	390	0	0	961	849	0	249	0	857	711	0	951	136	960
530nm	0	237	0	0	0	0	0	397	0	0	995	570	0	0	0	0	761	0	0	0	0	118	0	0	0	591	0	197	208	0	0	458	253	0	0	0	864	365	871	438	0	0	0	985	0	0	458	570	0
620nm	0	0	837	384	0	0	0	0	480	0	0	0	0	0	32	0	0	457	0	0	0	0	972	0	0	0	857	0	0	550	0	0	0	731	0	0	542	0	0	0	614	478	0	0	606	720	895	0	911
660nm	0	0	0	0	999	0	0	268	0	244	0	401	816	663	0	0	0	377	0	0	0	43	0	0	0	0	0	46	0	246	957	0	921	0	0	538	0	719	0	0	141	246	866	0	861	149	865	0	0
735nm	0	0	876	23	0	0	0	0	0	0	0	0	0	0	0	0	273	0	0	0	0	0	0	162	67	591	0	0	0	0	0	0	0	0	0	284	0	354	0	0	0	0	959	0	0	947	0	323	0
5700k	0	0	0	0	0	0	0	0	0	0	0	0	0	0	0	0	0	0	0	0	0	0	0	0	0	0	0	0	0	0	0	0	0	0	0	0	0	0	0	0	0	0	0	0	0	0	0	0	0
[truncated: 101 more columns]

## Sheet: S3_algorithm_comparisons
	complexity	Comparison	Z	P.unadj	P.adj	signif
1	2	individual.lm - individual.nnls	-1.21795	0.111622	0.223244
2	2	individual.lm - multidimensional.nnls	3.97024	3.59005e-05	0.000143602	***
3	2	individual.nnls - multidimensional.nnls	5.18819	1.06176e-07	6.37058e-07	***
4	2	individual.lm - multidimensional.sle	3.86137	5.63763e-05	0.000169129	***
5	2	individual.nnls - multidimensional.sle	5.07932	1.89395e-07	9.46976e-07	***
6	2	multidimensional.nnls - multidimensional.sle	-0.108867	0.456654	0.456654
7	3	individual.lm - individual.nnls	-1.02062	0.153717	0.307434
8	3	individual.lm - multidimensional.nnls	4.40908	5.1905e-06	2.0762e-05	***
9	3	individual.nnls - multidimensional.nnls	5.4297	2.82241e-08	1.69344e-07	***
10	3	individual.lm - multidimensional.sle	4.17774	1.47209e-05	4.41628e-05	***
11	3	individual.nnls - multidimensional.sle	5.19836	1.00526e-07	5.02632e-07	***
12	3	multidimensional.nnls - multidimensional.sle	-0.231341	0.408525	0.408525
13	4	individual.lm - individual.nnls	-0.870935	0.191895	0.38379
14	4	individual.lm - multidimensional.nnls	4.33086	7.42643e-06	2.97057e-05	***
15	4	individual.nnls - multidimensional.nnls	5.20179	9.86869e-08	5.92121e-07	***
16	4	individual.lm - multidimensional.sle	4.18797	1.40729e-05	4.22188e-05	***
17	4	individual.nnls - multidimensional.sle	5.05891	2.10834e-07	1.05417e-06	***
18	4	multidimensional.nnls - multidimensional.sle	-0.142888	0.443189	0.443189
19	5	individual.lm - individual.nnls	-0.877739	0.190043	0.380085
20	5	individual.lm - multidimensional.nnls	4.27643	9.49589e-06	3.79835e-05	***
21	5	individual.nnls - multidimensional.nnls	5.15416	1.27382e-07	7.64291e-07	***
22	5	individual.lm - multidimensional.sle	4.19478	1.36571e-05	4.09712e-05	***
23	5	individual.nnls - multidimensional.sle	5.07251	1.96296e-07	9.81482e-07	***
24	5	multidimensional.nnls - multidimensional.sle	-0.0816501	0.467462	0.467462
25	6	individual.lm - individual.nnls	-0.401444	0.344047	0.688093
26	6	individual.lm - multidimensional.nnls	4.6064	2.04848e-06	8.19394e-06	***
27	6	individual.nnls - multidimensional.nnls	5.00785	2.75213e-07	1.65128e-06	***
28	6	individual.lm - multidimensional.sle	4.55877	2.57267e-06	7.71802e-06	***
29	6	individual.nnls - multidimensional.sle	4.96022	3.52073e-07	1.76036e-06	***
30	6	multidimensional.nnls - multidimensional.sle	-0.047629	0.481006	0.481006
31	7	individual.lm - individual.nnls	-0.510331	0.30491	0.609819
32	7	individual.lm - multidimensional.nnls	5.04548	2.26198e-07	9.0479e-07	***
33	7	individual.nnls - multidimensional.nnls	5.55581	1.38166e-08	8.28997e-08	***
34	7	individual.lm - multidimensional.sle	5.01826	2.60711e-07	7.82133e-07	***
35	7	individual.nnls - multidimensional.sle	5.52859	1.61408e-08	8.07041e-08	***
36	7	multidimensional.nnls - multidimensional.sle	-0.0272177	0.489143	0.489143
37	8	individual.lm - individual.nnls	-0.50477	0.30686	0.613721
38	8	individual.lm - multidimensional.nnls	5.81227	3.0815e-09	1.2326e-08	***
39	8	individual.nnls - multidimensional.nnls	6.31704	1.33307e-10	7.99844e-10	***
40	8	individual.lm - multidimensional.sle	5.81227	3.0815e-09	9.24449e-09	***
41	8	individual.nnls - multidimensional.sle	6.31704	1.33307e-10	6.66536e-10	***
42	8	multidimensional.nnls - multidimensional.sle	0	0.5	0.5

## Sheet: S4_random_search_correlations
	start_MSE	rho	S	p.value
low	low	-0.040362	22992	0.778012
mid	mid	0.754389	5428	0
high	high	0.778009	4906	0
